# Supplementary material for: (2E)-1-(2-Hy­droxy-5-methyl­phen­yl)-3-(4-meth­oxy­phen­yl)prop-2-en-1-one
Source: Acta Crystallogr Sect E Struct Rep Online. 2011 Apr 29;67(Pt 5):o1248–9. doi: 10.1107/S1600536811015054 (PMC3089145; doi:10.1107/S1600536811015054)
Supplement: Supplementary file 2 [file e-67-o1248-Isup2.hkl]

# 
# h,k,l, Fc-squared, Fo-squared, sigma(Fo-squared) and status flag 
# 
data_I
_shelx_title ' mk13_0m in P2(1)/c (RT)' 
_shelx_refln_list_code          4 
_shelx_F_calc_maximum      126.89 
_exptl_crystal_F_000       568.00 
_reflns_d_resolution_high  0.7125 
 
loop_ 
 _symmetry_equiv_pos_as_xyz 
 'x, y, z' 
 '-x, y+1/2, -z+1/2' 
 '-x, -y, -z' 
 'x, -y-1/2, z-1/2' 
 
_cell_length_a    12.6990 
_cell_length_b     8.8022 
_cell_length_c    13.1715 
_cell_angle_alpha  90.000 
_cell_angle_beta  105.565 
_cell_angle_gamma  90.000 
 
_shelx_F_squared_multiplier     1.000 
 
loop_ 
 _refln_index_h 
 _refln_index_k 
 _refln_index_l 
 _refln_F_squared_calc 
 _refln_F_squared_meas 
 _refln_F_squared_sigma 
 _refln_observed_status 
   2   0   0     4792.51     4525.13     61.11 o 
   3   0   0      217.01      221.68      2.79 o 
   4   0   0       21.10       23.05      0.83 o 
   5   0   0     2355.65     2382.78     23.57 o 
   6   0   0      259.61      267.94      3.20 o 
   7   0   0     2124.35     2316.70     19.17 o 
   8   0   0     1107.19     1129.46     19.99 o 
   9   0   0       93.72       95.47      2.96 o 
  10   0   0        2.85        2.94      0.98 o 
  11   0   0        9.71        9.33      1.49 o 
  12   0   0       19.36       17.12      1.87 o 
  13   0   0       22.19       20.72      2.18 o 
  14   0   0       34.23       30.28      2.71 o 
  15   0   0       20.85       16.27      2.23 o 
  16   0   0        0.60        0.80      1.39 o 
  17   0   0        3.76        5.00      2.73 o 
   1   1   0      738.44      740.15      5.99 o 
   2   1   0     3415.56     3305.06     23.18 o 
   3   1   0      703.10      682.12      9.85 o 
   4   1   0      287.89      245.87      2.47 o 
   5   1   0     1122.39     1144.66     11.38 o 
   6   1   0      155.97      169.04      2.53 o 
   7   1   0       34.92       35.42      1.03 o 
   8   1   0        9.46       11.32      0.61 o 
   9   1   0        0.06       -0.11      0.44 o 
  10   1   0        9.77        8.55      0.66 o 
  11   1   0        9.65        8.06      1.00 o 
  12   1   0       47.13       45.71      1.88 o 
  13   1   0        3.97        4.64      1.08 o 
  14   1   0        0.06        0.54      1.10 o 
  15   1   0        1.19        1.12      0.93 o 
  16   1   0        0.57        0.49      1.08 o 
  17   1   0        7.15       11.36      1.54 o 
   0   2   0    10628.67    10337.33    140.52 o 
   1   2   0      755.48      775.26      7.72 o 
   2   2   0     5382.55     5395.89     40.28 o 
   3   2   0     2808.36     2779.50     18.64 o 
   4   2   0       95.98       84.25      1.27 o 
   5   2   0     1465.71     1637.24     11.76 o 
   6   2   0       20.13       19.82      0.72 o 
   7   2   0        6.98       11.53      0.53 o 
   8   2   0        2.35        2.92      1.06 o 
   9   2   0       39.85       40.45      1.27 o 
  10   2   0        0.07        0.21      0.43 o 
  11   2   0        3.00        1.79      0.55 o 
  12   2   0       84.95       77.24      2.31 o 
  13   2   0        0.02       -0.40      0.76 o 
  14   2   0        1.91        1.80      0.90 o 
  15   2   0        2.80        1.83      0.98 o 
  16   2   0        5.71        4.64      1.18 o 
   1   3   0       14.56       16.29      1.60 o 
   2   3   0     1701.05     1713.24     16.62 o 
   3   3   0     2591.63     2717.29     21.35 o 
   4   3   0     1226.93     1266.92      7.63 o 
   5   3   0        6.73        4.45      0.88 o 
   6   3   0       37.24       31.22      1.23 o 
   7   3   0       94.43       83.04      1.50 o 
   8   3   0        9.26        8.62      0.73 o 
   9   3   0       20.27       20.29      1.03 o 
  10   3   0       62.90       49.15      1.43 o 
  11   3   0        8.02        8.36      0.88 o 
  12   3   0       29.74       33.51      1.52 o 
  13   3   0       18.64       18.71      1.73 o 
  14   3   0        2.45        4.00      1.34 o 
  15   3   0        0.00       -0.29      0.93 o 
  16   3   0        4.48        5.78      1.28 o 
   0   4   0      519.52      569.59      6.15 o 
   1   4   0        3.75        2.88      0.55 o 
   2   4   0      162.76      190.69      3.02 o 
   3   4   0       63.16       55.30      1.24 o 
   4   4   0      274.98      271.29      2.35 o 
   5   4   0       16.44       15.07      0.77 o 
   6   4   0        3.57        4.12      0.53 o 
   7   4   0        1.13        3.00      0.59 o 
   8   4   0       11.21        8.85      0.74 o 
   9   4   0       40.24       31.08      1.39 o 
  10   4   0       32.39       31.27      1.54 o 
  11   4   0        8.00       10.89      1.10 o 
  12   4   0        6.97        8.18      0.94 o 
  13   4   0        0.31        0.54      0.87 o 
  14   4   0       15.00       13.96      1.45 o 
  15   4   0        2.29        2.38      1.26 o 
  16   4   0       11.83       11.97      1.87 o 
   1   5   0        9.17        8.84      0.63 o 
   2   5   0       45.55       50.55      1.31 o 
   3   5   0      398.70      432.90      5.77 o 
   4   5   0       79.71       91.29      2.26 o 
   5   5   0       17.09       22.37      1.01 o 
   6   5   0        2.95        3.14      0.57 o 
   7   5   0        1.37        2.18      0.94 o 
   8   5   0        0.29       -0.67      0.67 o 
   9   5   0       26.22       22.78      1.65 o 
  10   5   0       27.70       20.96      1.68 o 
  11   5   0        8.53        9.72      1.35 o 
  12   5   0       15.48       18.30      1.48 o 
  13   5   0       14.47       13.86      2.53 o 
  14   5   0        3.51        6.50      1.45 o 
  15   5   0        7.52       11.33      2.37 o 
   0   6   0       15.57       16.83      2.11 o 
   1   6   0        0.00       -0.36      0.36 o 
   2   6   0      105.48      107.30      2.06 o 
   3   6   0       92.22       93.50      2.33 o 
   4   6   0        3.79        4.47      0.96 o 
   5   6   0      131.38      140.42      3.05 o 
   6   6   0       32.42       30.79      4.60 o 
   7   6   0        3.19        3.89      3.50 o 
   8   6   0       80.47       76.93      3.76 o 
   9   6   0        1.08        0.55      0.93 o 
  10   6   0        6.85        5.66      1.22 o 
  11   6   0       37.97       43.34      2.24 o 
  12   6   0        6.77        5.98      1.28 o 
  13   6   0        2.26        2.01      1.24 o 
  14   6   0       16.82       12.16      2.31 o 
  15   6   0       25.58       14.91      4.65 o 
   1   7   0       39.20       34.71      2.12 o 
   2   7   0       16.48       12.65      1.52 o 
   3   7   0        0.25       -0.94      0.94 o 
   4   7   0        0.63       -0.72      0.98 o 
   5   7   0       36.45       41.86      2.52 o 
   6   7   0       59.40       63.15      2.60 o 
   7   7   0      108.45      104.64      3.33 o 
   8   7   0        7.34        8.43      1.42 o 
   9   7   0       14.56       12.37      1.67 o 
  10   7   0        1.37        1.86      1.51 o 
  11   7   0        1.59        2.16      1.55 o 
  12   7   0        2.60        5.55      1.54 o 
  13   7   0        1.35        3.89      4.67 o 
  14   7   0       17.81       30.13      6.61 o 
   0   8   0       19.36       18.02      2.64 o 
   1   8   0       25.60       23.34      2.03 o 
   2   8   0        0.66        0.81      1.20 o 
   3   8   0       46.26       46.02      3.52 o 
   4   8   0        4.38        2.41      2.30 o 
   5   8   0        0.00       -0.51      1.62 o 
   6   8   0       57.12       58.09      4.23 o 
   7   8   0        0.20       -0.22      1.67 o 
   8   8   0        0.08        1.44      1.69 o 
   9   8   0       25.83       25.20      3.48 o 
  10   8   0        6.69        6.10      2.95 o 
  11   8   0        0.95        1.47      1.28 o 
  12   8   0        0.15        1.92      1.40 o 
  13   8   0        8.52       16.93      3.76 o 
   1   9   0        0.97        2.68      1.44 o 
   2   9   0       10.05        9.42      1.70 o 
   3   9   0        3.21        4.95      1.75 o 
   4   9   0       16.40       21.70      3.30 o 
   5   9   0       77.32       88.42      5.25 o 
   6   9   0        1.59        0.05      1.71 o 
   7   9   0        2.86        3.52      1.98 o 
   8   9   0        0.36        1.20      1.97 o 
   9   9   0        5.38        5.12      2.36 o 
  10   9   0        9.07       14.31      3.15 o 
  11   9   0       20.42       27.89      3.95 o 
   0  10   0        0.37        3.07      2.31 o 
   1  10   0        0.06        0.89      1.48 o 
   2  10   0       17.01       20.23      2.29 o 
   3  10   0        7.09        8.06      1.80 o 
   4  10   0       18.93       14.71      3.08 o 
   5  10   0        3.23        3.40      2.24 o 
   6  10   0        0.10        1.23      1.99 o 
   7  10   0        1.73        3.61      2.13 o 
   8  10   0        0.00        2.75      2.08 o 
   9  10   0        2.48        4.54      2.32 o 
  10  10   0        0.14        3.40      2.34 o 
   1  11   0       19.30       21.32      2.59 o 
   2  11   0       10.71       16.56      2.33 o 
   3  11   0        2.25        1.78      2.35 o 
   4  11   0        0.16        4.54      2.62 o 
   5  11   0        0.88        3.26      2.43 o 
   6  11   0        8.57        5.97      2.57 o 
   7  11   0        0.25        1.55      2.17 o 
   0  12   0        0.88        7.23      3.00 o 
   1  12   0        6.32       13.37      2.36 o 
   2  12   0        1.81        5.50      2.83 o 
   3  12   0        0.58        5.18      2.79 o 
 -17   1   1        2.71        4.23      1.83 o 
 -16   1   1        0.36        1.46      1.02 o 
 -15   1   1        0.74        1.04      0.85 o 
 -14   1   1       12.23       11.41      1.36 o 
 -13   1   1        5.74        5.52      1.04 o 
 -12   1   1       48.72       44.80      1.97 o 
 -11   1   1       26.50       27.61      1.47 o 
 -10   1   1        0.01       -0.29      0.41 o 
  -9   1   1      107.35      108.61      2.58 o 
  -8   1   1       12.35       11.28      0.64 o 
  -7   1   1       24.64       19.38      0.70 o 
  -6   1   1      410.87      417.67      3.46 o 
  -5   1   1     1614.12     1626.85     16.08 o 
  -4   1   1      446.34      423.82      4.91 o 
  -3   1   1       60.87       69.01      0.98 o 
  -2   1   1     2479.37     2408.61     16.65 o 
  -1   1   1        2.64       -0.41      0.41 o 
   0   1   1      125.59      131.65      2.41 o 
   1   1   1     3240.21     3125.13     27.32 o 
   2   1   1     3337.98     3084.48     21.48 o 
   3   1   1     2540.16     2549.53     19.91 o 
   4   1   1       39.02       44.21      0.72 o 
   5   1   1      167.77      158.52      1.92 o 
   6   1   1        2.21        2.35      0.37 o 
   7   1   1       17.20       20.14      1.07 o 
   8   1   1        3.56        4.97      0.49 o 
   9   1   1       88.24       89.16      1.90 o 
  10   1   1       37.59       41.00      1.34 o 
  11   1   1        2.64        2.95      1.04 o 
  12   1   1        3.05        3.44      0.86 o 
  13   1   1        7.17        6.34      1.06 o 
  14   1   1        6.88        5.59      1.10 o 
  15   1   1        0.69        1.29      1.00 o 
  16   1   1        0.02       -0.70      1.03 o 
 -17   2   1        0.15        0.85      1.08 o 
 -16   2   1        0.50        0.79      1.34 o 
 -15   2   1        0.03        1.16      0.93 o 
 -14   2   1        0.13        0.49      1.23 o 
 -13   2   1        2.12        2.12      1.49 o 
 -12   2   1       21.50       17.64      1.49 o 
 -11   2   1       48.87       41.27      1.39 o 
 -10   2   1      164.13      162.09      2.71 o 
  -9   2   1      189.31      205.54      3.89 o 
  -8   2   1       55.81       54.57      1.85 o 
  -7   2   1      337.93      329.37      3.57 o 
  -6   2   1      287.72      324.17      3.37 o 
  -5   2   1        0.49        1.63      0.37 o 
  -4   2   1       43.19       43.88      0.72 o 
  -3   2   1       52.47       54.85      1.16 o 
  -1   2   1       67.83       68.55      1.63 o 
   0   2   1     1279.18     1245.93      9.92 o 
   1   2   1       47.78       49.01      1.33 o 
   2   2   1       12.22       14.98      0.70 o 
   3   2   1      181.19      193.44      3.33 o 
   4   2   1       91.41       86.19      1.41 o 
   5   2   1     1018.69     1176.80      8.70 o 
   6   2   1      448.75      482.52      4.27 o 
   7   2   1       43.38       39.10      0.91 o 
   8   2   1        0.00       -0.01      0.31 o 
   9   2   1       10.75       10.42      0.91 o 
  10   2   1       16.11       15.99      1.02 o 
  11   2   1       32.39       28.15      1.35 o 
  12   2   1        0.20       -0.68      0.68 o 
  13   2   1       56.46       52.16      2.14 o 
  14   2   1        0.40       -0.70      0.77 o 
  15   2   1        8.13       10.09      1.83 o 
  16   2   1        0.00        0.71      1.04 o 
 -16   3   1        0.02        1.21      1.04 o 
 -15   3   1        5.31        6.83      1.16 o 
 -14   3   1        6.80        7.14      1.17 o 
 -13   3   1        0.14       -0.48      0.77 o 
 -12   3   1        4.81        2.56      0.72 o 
 -11   3   1       77.26       70.01      1.94 o 
 -10   3   1        6.38        2.43      0.68 o 
  -9   3   1       18.83       20.95      1.14 o 
  -8   3   1       71.48       81.60      1.78 o 
  -7   3   1        6.65        7.26      0.66 o 
  -6   3   1      228.00      242.84      4.15 o 
  -5   3   1     1813.65     1930.82     12.24 o 
  -4   3   1      424.41      431.48      3.32 o 
  -3   3   1      359.46      361.16      3.05 o 
  -2   3   1      546.19      544.21      5.02 o 
  -1   3   1      476.74      458.27      4.24 o 
   0   3   1      126.82      127.09      2.10 o 
   1   3   1       68.78       74.72      1.02 o 
   2   3   1        0.09       -0.07      0.28 o 
   3   3   1     1094.23     1098.72      9.11 o 
   4   3   1       26.09       30.68      1.52 o 
   5   3   1       72.26       59.61      1.28 o 
   6   3   1        2.85        1.34      0.39 o 
   7   3   1       55.89       55.34      1.21 o 
   8   3   1        0.00        0.51      0.50 o 
   9   3   1        1.91        1.44      0.54 o 
  10   3   1      138.33      134.76      2.38 o 
  11   3   1       28.84       30.11      1.26 o 
  12   3   1       47.73       45.22      1.53 o 
  13   3   1        0.07        0.94      0.98 o 
  14   3   1        2.01        2.49      0.97 o 
  15   3   1        8.73       12.11      1.51 o 
  16   3   1        1.33        2.59      1.40 o 
 -16   4   1        1.70        4.82      1.67 o 
 -15   4   1        0.64        0.79      1.21 o 
 -14   4   1        1.96        1.50      1.15 o 
 -13   4   1       11.42       10.63      1.37 o 
 -12   4   1       10.16       10.98      1.56 o 
 -11   4   1        7.63        8.73      0.98 o 
 -10   4   1       23.62       20.64      1.27 o 
  -9   4   1        0.99        0.55      0.58 o 
  -8   4   1        9.96        8.47      0.79 o 
  -7   4   1        6.64        6.66      0.68 o 
  -6   4   1       16.39       15.08      0.85 o 
  -5   4   1      599.86      611.05      4.63 o 
  -4   4   1      298.78      314.52      2.75 o 
  -3   4   1        7.25        5.72      0.67 o 
  -2   4   1      545.39      521.83      6.26 o 
  -1   4   1      183.72      186.80      2.82 o 
   0   4   1       13.64       12.14      0.76 o 
   1   4   1       39.28       41.20      0.75 o 
   2   4   1        2.43        2.00      0.46 o 
   3   4   1     2001.47     2080.26     20.04 o 
   4   4   1        8.28        5.70      0.57 o 
   5   4   1        4.14        6.53      0.55 o 
   6   4   1       18.03       19.73      0.85 o 
   7   4   1        3.69        3.75      0.77 o 
   8   4   1       82.60       86.68      1.98 o 
   9   4   1        1.51        2.13      0.73 o 
  10   4   1       22.42       14.65      0.95 o 
  11   4   1       10.69       11.91      0.94 o 
  12   4   1       11.31       15.24      1.20 o 
  13   4   1       43.35       43.98      2.04 o 
  14   4   1        3.10        5.49      1.41 o 
  15   4   1        2.88        3.31      1.36 o 
 -15   5   1        6.71        7.37      2.34 o 
 -14   5   1       11.37       11.09      2.85 o 
 -13   5   1        1.01        0.00      1.13 o 
 -12   5   1        5.12        5.73      1.25 o 
 -11   5   1        5.06        3.89      1.09 o 
 -10   5   1       12.36        7.37      1.16 o 
  -9   5   1       17.20       15.33      1.41 o 
  -8   5   1       15.05       14.10      1.33 o 
  -7   5   1       81.26       89.22      2.41 o 
  -6   5   1        8.40        8.76      0.77 o 
  -5   5   1       68.11       73.43      1.42 o 
  -4   5   1       48.19       46.12      2.33 o 
  -3   5   1       74.20       71.01      1.89 o 
  -2   5   1      274.65      278.44      3.70 o 
  -1   5   1       12.87        8.54      0.90 o 
   0   5   1        7.96        8.63      0.80 o 
   1   5   1      395.19      387.02      3.11 o 
   2   5   1      480.98      453.95      3.60 o 
   3   5   1       81.24       78.59      1.46 o 
   4   5   1        0.64        0.09      0.40 o 
   5   5   1       23.32       23.63      1.00 o 
   6   5   1      127.69      141.30      2.26 o 
   7   5   1       61.19       58.28      1.47 o 
   8   5   1       72.41       63.33      1.62 o 
   9   5   1        6.95        5.11      0.88 o 
  10   5   1        7.58        6.46      0.97 o 
  11   5   1        0.45        0.61      0.77 o 
  12   5   1       10.65       13.50      1.57 o 
  13   5   1       39.81       45.08      4.64 o 
  14   5   1       13.66       15.39      2.47 o 
  15   5   1        8.94       10.07      2.41 o 
 -15   6   1        4.40        9.79      3.26 o 
 -14   6   1        0.21        1.01      1.54 o 
 -13   6   1        3.83        5.85      1.40 o 
 -12   6   1        6.65        6.50      1.58 o 
 -11   6   1        1.47        1.32      1.17 o 
 -10   6   1        0.70        0.36      0.94 o 
  -9   6   1       14.87       14.24      1.99 o 
  -8   6   1       36.64       30.41      1.80 o 
  -7   6   1        8.72        9.75      1.37 o 
  -6   6   1       12.94       11.00      1.55 o 
  -5   6   1       13.61       13.96      1.24 o 
  -4   6   1        0.05       -0.23      1.00 o 
  -3   6   1        1.24        1.14      0.67 o 
  -2   6   1       71.62       81.15      1.83 o 
  -1   6   1       71.90       70.88      1.57 o 
   0   6   1       12.08       14.62      0.83 o 
   1   6   1       56.80       57.70      1.38 o 
   2   6   1      203.14      193.94      4.30 o 
   3   6   1        0.23        0.02      0.58 o 
   4   6   1       13.58       14.00      1.19 o 
   5   6   1       20.49       22.20      1.15 o 
   6   6   1        4.47        3.22      0.83 o 
   7   6   1        4.15        6.70      1.01 o 
   8   6   1       21.80       21.77      1.90 o 
   9   6   1        8.93        8.18      1.39 o 
  10   6   1       10.91       11.45      4.09 o 
  11   6   1        0.01        1.57      1.10 o 
  12   6   1        8.75       10.54      1.72 o 
  13   6   1        3.17        6.65      1.57 o 
  14   6   1        1.14        0.02      2.08 o 
 -14   7   1        0.38        4.72      2.86 o 
 -13   7   1        2.36        7.19      2.33 o 
 -12   7   1        7.15        9.24      3.77 o 
 -11   7   1        0.41       -0.25      1.09 o 
 -10   7   1        0.06       -0.96      0.96 o 
  -9   7   1        0.82       -0.42      0.98 o 
  -8   7   1        9.38        6.19      1.35 o 
  -7   7   1       37.10       41.42      2.38 o 
  -6   7   1      228.53      226.52      4.72 o 
  -5   7   1       33.61       36.28      2.08 o 
  -4   7   1        4.34        4.71      0.82 o 
  -3   7   1        4.80        3.69      1.23 o 
  -2   7   1        5.59        5.15      1.25 o 
  -1   7   1       12.96       12.52      1.53 o 
   0   7   1        7.33        3.80      1.25 o 
   1   7   1      325.17      322.35      5.76 o 
   2   7   1       26.76       26.99      3.26 o 
   3   7   1       25.02       23.51      2.09 o 
   4   7   1        0.15        0.22      0.98 o 
   5   7   1        1.38        0.49      0.69 o 
   6   7   1        0.29       -0.63      0.81 o 
   7   7   1        1.46        1.18      0.96 o 
   8   7   1       52.24       44.25      2.39 o 
   9   7   1       10.68        8.77      2.51 o 
  10   7   1        5.96        8.08      1.56 o 
  11   7   1        0.73        0.71      1.17 o 
  12   7   1        0.26        2.93      2.81 o 
  13   7   1       12.74       18.69      4.16 o 
 -13   8   1       20.26       27.59      7.29 o 
 -12   8   1        0.41        2.45      2.06 o 
 -11   8   1        0.24       -0.22      1.16 o 
 -10   8   1        7.39        8.38      2.05 o 
  -9   8   1        1.58        1.68      1.49 o 
  -8   8   1       10.05        9.54      2.63 o 
  -7   8   1       30.13       26.96      3.50 o 
  -6   8   1       30.85       32.01      3.56 o 
  -5   8   1       30.58       32.32      3.58 o 
  -4   8   1       88.32       93.84      6.35 o 
  -3   8   1        0.10       -0.90      1.08 o 
  -2   8   1        0.26        0.59      1.06 o 
  -1   8   1        3.09        4.78      1.38 o 
   0   8   1        9.84       10.84      1.62 o 
   1   8   1       21.72       20.62      1.96 o 
   2   8   1       13.55       12.74      1.64 o 
   3   8   1        7.70        6.38      1.46 o 
   4   8   1        0.14       -1.69      1.69 o 
   5   8   1        2.12        0.99      1.56 o 
   6   8   1       20.88       15.58      2.77 o 
   7   8   1       11.71       12.62      2.51 o 
   8   8   1        5.12        6.36      2.21 o 
   9   8   1        0.69        1.69      1.85 o 
  10   8   1        0.53        2.50      2.01 o 
  11   8   1        0.20        1.02      2.51 o 
  12   8   1        1.14        2.08      1.54 o 
 -11   9   1        1.39        4.16      2.49 o 
 -10   9   1        0.23        0.70      1.99 o 
  -9   9   1        1.61        2.26      2.00 o 
  -8   9   1        0.16        3.13      2.19 o 
  -7   9   1        0.09        2.02      1.96 o 
  -6   9   1        5.87        5.59      2.27 o 
  -5   9   1        6.36        9.01      2.60 o 
  -4   9   1       74.38       80.64      5.10 o 
  -3   9   1      287.66      290.62      6.16 o 
  -2   9   1        4.14        6.33      1.54 o 
  -1   9   1       45.21       51.59      2.78 o 
   0   9   1       13.17       14.73      1.96 o 
   1   9   1        2.68        2.22      1.40 o 
   2   9   1       17.36       19.52      2.13 o 
   3   9   1        6.32        6.62      1.69 o 
   4   9   1      204.16      195.62      7.37 o 
   5   9   1       22.69       24.45      3.37 o 
   6   9   1        0.02       -0.34      1.67 o 
   7   9   1        0.05        0.25      1.71 o 
   8   9   1        0.00        1.96      1.79 o 
   9   9   1        3.35        6.46      2.47 o 
  10   9   1        2.86        4.36      2.31 o 
  11   9   1        1.57        0.64      2.19 o 
 -10  10   1        0.26        1.71      2.09 o 
  -9  10   1        0.00        4.79      2.51 o 
  -8  10   1        0.29        3.96      2.13 o 
  -7  10   1        1.17        1.50      2.01 o 
  -6  10   1        1.09        3.62      2.27 o 
  -5  10   1        6.02        6.56      2.46 o 
  -4  10   1        0.27        0.48      2.13 o 
  -3  10   1        0.04        2.91      1.49 o 
  -2  10   1        3.14        4.34      2.57 o 
  -1  10   1       33.53       42.93      4.90 o 
   0  10   1        9.45       11.23      3.08 o 
   1  10   1        0.20        2.70      1.51 o 
   2  10   1        6.44        5.27      1.81 o 
   3  10   1        0.00        1.80      1.47 o 
   4  10   1       15.31       20.50      3.27 o 
   5  10   1        2.03        5.96      2.50 o 
   6  10   1       10.06        6.86      2.34 o 
   7  10   1        2.84        6.05      2.28 o 
   8  10   1        0.00        3.51      2.16 o 
   9  10   1        0.02       -0.92      1.78 o 
  -7  11   1        4.49        3.25      2.52 o 
  -6  11   1        9.82        6.49      2.84 o 
  -5  11   1        2.83        4.19      2.67 o 
  -4  11   1        1.58        4.05      2.73 o 
  -3  11   1        5.11        4.30      2.61 o 
  -2  11   1       11.90       15.87      3.56 o 
  -1  11   1       68.89       75.68      3.81 o 
   0  11   1        7.79       12.00      2.19 o 
   1  11   1       21.16       24.47      2.67 o 
   2  11   1       28.41       28.52      2.76 o 
   3  11   1        5.82        5.70      2.59 o 
   4  11   1        0.17        2.64      2.30 o 
   5  11   1        1.65        2.85      2.35 o 
   6  11   1        4.45        3.67      2.31 o 
   7  11   1        0.27        4.81      2.39 o 
  -4  12   1        0.00        1.82      2.41 o 
  -3  12   1        1.02        5.62      2.79 o 
  -2  12   1        0.13        6.96      2.93 o 
  -1  12   1        1.11        7.49      2.12 o 
   0  12   1       32.22       36.06      3.21 o 
   1  12   1       18.16       20.88      2.70 o 
   2  12   1        0.10        0.88      2.49 o 
   3  12   1        0.01        3.66      2.59 o 
 -17   0   2        1.60       -0.83      2.20 o 
 -16   0   2        1.87        2.32      1.41 o 
 -15   0   2        1.20        1.78      1.35 o 
 -14   0   2       74.50       76.86      5.27 o 
 -13   0   2       56.76       57.64      3.62 o 
 -12   0   2       52.81       56.23      2.75 o 
 -11   0   2        3.43        2.19      1.05 o 
 -10   0   2        2.04        2.13      2.05 o 
  -9   0   2       17.15       13.23      0.98 o 
  -8   0   2      293.51      297.63      4.18 o 
  -7   0   2      717.73      762.95      9.38 o 
  -6   0   2     1092.61     1161.17     11.90 o 
  -5   0   2        1.32        1.57      0.52 o 
  -4   0   2      882.60      925.83      9.35 o 
  -3   0   2       16.72       12.96      0.74 o 
  -2   0   2     1461.45     1414.72     13.53 o 
  -1   0   2      158.20      153.60      2.74 o 
   1   0   2     9111.85     8256.01    114.14 o 
   2   0   2     2621.60     2482.35     24.46 o 
   3   0   2       56.49       58.92      1.40 o 
   4   0   2       12.54       13.27      1.01 o 
   5   0   2        1.34        0.56      0.45 o 
   6   0   2        3.83        7.92      1.81 o 
   7   0   2       85.48       92.68      2.65 o 
   8   0   2       39.99       44.64      2.87 o 
   9   0   2       48.10       48.53      3.68 o 
  10   0   2       83.96       88.61      3.21 o 
  11   0   2      134.37      134.87      4.15 o 
  12   0   2        3.00        2.67      1.30 o 
  13   0   2       14.16       14.20      1.97 o 
  14   0   2        8.58       12.23      2.37 o 
  15   0   2        1.80        1.45      1.52 o 
  16   0   2        0.44        3.00      1.71 o 
 -17   1   2        0.29        1.27      1.09 o 
 -16   1   2        0.73        1.44      1.00 o 
 -15   1   2       13.06       12.76      1.39 o 
 -14   1   2       54.87       60.02      2.21 o 
 -13   1   2       11.93       10.12      1.78 o 
 -12   1   2       30.85       28.18      1.60 o 
 -11   1   2        0.37       -0.02      0.57 o 
 -10   1   2        7.57        8.27      0.85 o 
  -9   1   2       11.91       10.06      2.57 o 
  -8   1   2      175.11      205.85      2.97 o 
  -7   1   2     2612.86     2702.27     22.09 o 
  -6   1   2      501.27      509.07      5.26 o 
  -5   1   2       60.81       68.46      2.15 o 
  -4   1   2      879.31      928.06      9.52 o 
  -3   1   2     2546.22     2509.15     16.72 o 
  -2   1   2     3327.55     3248.83     22.43 o 
  -1   1   2     4412.33     4242.33     33.09 o 
   0   1   2     5204.72     5021.32     39.06 o 
   1   1   2     5241.50     5063.48     40.31 o 
   2   1   2        1.09        0.58      0.47 o 
   3   1   2      617.00      599.55      4.30 o 
   4   1   2        3.28        2.97      0.54 o 
   5   1   2        4.19        3.25      0.41 o 
   6   1   2       34.78       32.87      1.05 o 
   7   1   2      201.37      216.65      2.86 o 
   8   1   2       12.14       11.81      0.89 o 
   9   1   2       52.75       50.65      1.56 o 
  10   1   2      195.34      186.95      2.78 o 
  11   1   2       54.79       53.19      2.18 o 
  12   1   2       18.55       21.03      1.54 o 
  13   1   2        4.14        4.54      1.04 o 
  14   1   2        0.00       -0.18      0.85 o 
  15   1   2        5.47       10.18      1.65 o 
  16   1   2        3.38        3.20      1.23 o 
 -17   2   2        1.17        4.16      1.18 o 
 -16   2   2        8.29        7.63      2.30 o 
 -15   2   2       13.45       14.88      1.50 o 
 -14   2   2       10.27       11.22      1.26 o 
 -13   2   2        0.84       -0.76      0.90 o 
 -12   2   2        3.63        2.38      0.84 o 
 -11   2   2        0.00       -0.13      0.53 o 
 -10   2   2        2.55        3.34      0.67 o 
  -9   2   2      261.61      256.40      3.77 o 
  -8   2   2        1.70        2.10      0.59 o 
  -7   2   2        3.85        2.90      0.48 o 
  -6   2   2        6.69        3.32      0.46 o 
  -5   2   2      516.86      501.37      4.38 o 
  -4   2   2     1796.05     1817.21     12.89 o 
  -3   2   2        6.01        7.31      0.37 o 
  -2   2   2    16101.47    15603.02    105.29 o 
  -1   2   2     3190.61     3051.45     21.73 o 
   0   2   2      171.15      163.62      1.65 o 
   1   2   2      644.34      604.23      6.49 o 
   2   2   2      141.56      129.66      1.75 o 
   3   2   2        2.18        2.64      0.40 o 
   4   2   2      299.03      339.62      3.21 o 
   5   2   2      364.59      366.15      2.94 o 
   6   2   2      541.11      596.51      4.37 o 
   7   2   2        8.81       11.50      0.73 o 
   8   2   2       38.87       38.55      1.20 o 
   9   2   2       38.54       38.90      1.31 o 
  10   2   2       60.15       63.12      1.71 o 
  11   2   2       23.76       30.28      1.44 o 
  12   2   2       70.01       70.23      2.32 o 
  13   2   2        0.03        0.61      0.79 o 
  14   2   2        3.28        3.01      1.05 o 
  15   2   2        0.00        0.47      0.97 o 
  16   2   2        1.30        2.08      1.44 o 
 -17   3   2        1.20        2.49      1.16 o 
 -16   3   2        3.40        3.51      1.10 o 
 -15   3   2        0.01        0.14      0.87 o 
 -14   3   2        0.88        0.26      0.94 o 
 -13   3   2       15.27       10.73      1.38 o 
 -12   3   2       23.66       19.56      1.80 o 
 -11   3   2        0.20        1.19      0.66 o 
 -10   3   2        0.76        0.63      0.63 o 
  -9   3   2       43.02       45.72      1.50 o 
  -8   3   2        0.75       -0.46      0.46 o 
  -7   3   2        0.40        0.70      0.67 o 
  -6   3   2        0.69        5.79      0.74 o 
  -5   3   2        0.24       -0.21      0.52 o 
  -4   3   2      302.52      295.71      2.71 o 
  -3   3   2      345.20      352.70      2.76 o 
  -2   3   2     1271.76     1348.19     11.88 o 
  -1   3   2      184.51      182.69      3.94 o 
   0   3   2      655.78      574.51      7.54 o 
   1   3   2      150.36      162.21      2.47 o 
   2   3   2      220.62      223.08      2.57 o 
   3   3   2      321.34      312.18      3.01 o 
   4   3   2      312.05      342.26      3.32 o 
   5   3   2        7.39        5.51      0.62 o 
   6   3   2        0.01       -0.27      0.50 o 
   7   3   2       55.11       57.23      1.71 o 
   8   3   2        0.72        1.86      0.54 o 
   9   3   2       17.21       18.17      1.05 o 
  10   3   2       14.21       15.27      1.23 o 
  11   3   2       61.23       65.41      1.86 o 
  12   3   2       26.47       26.22      1.80 o 
  13   3   2        0.22        0.90      0.94 o 
  14   3   2        2.96        3.28      1.31 o 
  15   3   2        2.99        4.81      1.54 o 
  16   3   2        0.75       -1.29      3.22 o 
 -16   4   2        3.37        4.82      1.51 o 
 -15   4   2        0.42        1.04      1.16 o 
 -14   4   2        0.40       -0.40      1.37 o 
 -13   4   2        8.79        6.72      1.20 o 
 -12   4   2       21.97       22.55      1.43 o 
 -11   4   2       64.24       63.17      1.92 o 
 -10   4   2       86.54       74.44      2.03 o 
  -9   4   2      133.85      135.50      3.06 o 
  -8   4   2       22.05       26.61      1.21 o 
  -7   4   2        0.32        0.28      0.42 o 
  -6   4   2       28.72       34.06      1.05 o 
  -5   4   2        4.69        3.56      0.44 o 
  -4   4   2     6315.35     6207.49     37.15 o 
  -3   4   2       14.01       16.64      1.47 o 
  -2   4   2      604.15      623.14      7.05 o 
  -1   4   2      122.69      117.75      1.88 o 
   0   4   2      495.38      508.97      4.15 o 
   1   4   2       42.40       35.89      1.10 o 
   2   4   2        0.04        0.29      0.31 o 
   3   4   2      193.21      205.13      4.15 o 
   4   4   2        8.68       10.40      0.75 o 
   5   4   2       12.32       11.75      0.86 o 
   6   4   2        8.90       12.44      0.87 o 
   7   4   2       20.40       21.84      1.18 o 
   8   4   2        0.10       -0.47      0.47 o 
   9   4   2       42.06       36.94      1.65 o 
  10   4   2      176.02      169.97      2.78 o 
  11   4   2       79.25       70.49      1.77 o 
  12   4   2       54.76       58.21      2.29 o 
  13   4   2       44.00       50.50      2.33 o 
  14   4   2        3.60        1.43      1.96 o 
  15   4   2        3.72        6.08      2.09 o 
 -16   5   2        0.06       -0.51      1.33 o 
 -15   5   2       10.82       14.05      1.87 o 
 -14   5   2        0.63       -0.02      1.46 o 
 -13   5   2        1.01        1.67      1.08 o 
 -12   5   2        1.82        1.62      1.72 o 
 -11   5   2        1.04        0.23      0.88 o 
 -10   5   2        0.06       -0.33      0.78 o 
  -9   5   2      117.31      122.70      4.05 o 
  -8   5   2      321.04      318.13      4.85 o 
  -7   5   2        4.54        3.86      1.14 o 
  -6   5   2       93.93      102.26      2.45 o 
  -5   5   2      145.43      144.84      2.76 o 
  -4   5   2      219.17      201.99      4.93 o 
  -3   5   2       12.83       12.04      0.96 o 
  -2   5   2        1.92        1.17      0.50 o 
  -1   5   2      464.68      458.48      4.24 o 
   0   5   2      345.29      350.30      2.92 o 
   1   5   2     1067.42     1101.66      9.73 o 
   2   5   2       23.94       26.66      1.64 o 
   3   5   2        0.20        0.10      0.44 o 
   4   5   2       33.40       33.28      1.21 o 
   5   5   2      221.88      218.26      3.30 o 
   6   5   2       69.95       78.83      1.73 o 
   7   5   2       93.24       88.39      2.23 o 
   8   5   2      166.69      158.23      3.14 o 
   9   5   2        4.89        5.77      0.72 o 
  10   5   2       16.40       14.34      1.10 o 
  11   5   2        7.08        6.63      1.09 o 
  12   5   2       35.14       36.77      1.91 o 
  13   5   2        5.17        1.94      1.82 o 
  14   5   2        9.07        5.72      2.05 o 
  15   5   2        6.63        8.04      2.64 o 
 -15   6   2       14.71       12.62      2.48 o 
 -14   6   2        3.18        4.00      1.75 o 
 -13   6   2        0.00        1.06      1.14 o 
 -12   6   2        2.04        2.15      1.23 o 
 -11   6   2        8.75        8.13      1.32 o 
 -10   6   2        1.26        1.13      0.94 o 
  -9   6   2        9.20       10.55      1.34 o 
  -8   6   2      124.89      121.68      3.00 o 
  -7   6   2       98.49       95.81      2.63 o 
  -6   6   2        3.30        0.63      2.87 o 
  -5   6   2       16.24       15.17      1.25 o 
  -4   6   2       37.74       37.79      4.04 o 
  -3   6   2       10.89       12.37      1.07 o 
  -2   6   2        1.24        1.09      0.56 o 
  -1   6   2       43.76       43.00      1.38 o 
   0   6   2      130.42      136.45      2.03 o 
   1   6   2        4.39        6.40      0.62 o 
   2   6   2       38.06       38.38      1.20 o 
   3   6   2        0.95        0.83      0.66 o 
   4   6   2        0.27       -0.12      0.64 o 
   5   6   2        3.17        3.10      0.66 o 
   6   6   2       38.32       38.80      1.70 o 
   7   6   2       49.49       48.75      1.95 o 
   8   6   2       20.92       19.61      1.54 o 
   9   6   2        0.02       -0.25      0.77 o 
  10   6   2        4.68        4.08      1.37 o 
  11   6   2        9.83        7.95      1.56 o 
  12   6   2       17.18       17.33      2.39 o 
  13   6   2        1.33        0.93      1.34 o 
  14   6   2       20.29       16.31      3.28 o 
 -14   7   2        6.55        8.54      2.90 o 
 -13   7   2       10.68       16.44      2.77 o 
 -12   7   2       15.68       18.29      1.99 o 
 -11   7   2        1.25        1.82      1.51 o 
 -10   7   2        3.58        3.53      1.16 o 
  -9   7   2        0.66        1.47      1.67 o 
  -8   7   2        1.19        0.78      1.02 o 
  -7   7   2      113.75      112.00      3.48 o 
  -6   7   2       87.78      101.50      3.23 o 
  -5   7   2      477.67      474.19      7.27 o 
  -4   7   2       86.19       83.09      3.39 o 
  -3   7   2      184.89      181.65      4.19 o 
  -2   7   2       10.43       12.08      2.67 o 
  -1   7   2       16.22       12.60      1.50 o 
   0   7   2      272.15      271.72      5.19 o 
   1   7   2       59.32       57.85      2.65 o 
   2   7   2      332.30      349.35     11.65 o 
   3   7   2       21.13       20.88      1.52 o 
   4   7   2        9.09        8.03      1.10 o 
   5   7   2        1.90        2.00      0.86 o 
   6   7   2       35.93       33.40      1.77 o 
   7   7   2       79.44       75.84      2.46 o 
   8   7   2       11.21       13.80      1.42 o 
   9   7   2       30.63       28.05      3.52 o 
  10   7   2        0.02        1.90      1.22 o 
  11   7   2        0.72        4.11      2.13 o 
  12   7   2        0.01        1.99      2.29 o 
  13   7   2        9.81       15.44      2.28 o 
 -13   8   2        0.20        1.33      3.07 o 
 -12   8   2        0.20        1.79      1.38 o 
 -11   8   2        4.21        4.43      1.51 o 
 -10   8   2        0.81        0.62      1.19 o 
  -9   8   2        0.40        0.58      1.55 o 
  -8   8   2        0.98       -0.23      1.99 o 
  -7   8   2       18.21       19.35      3.04 o 
  -6   8   2        3.52        0.31      1.71 o 
  -5   8   2        6.43        6.24      2.33 o 
  -4   8   2       22.17       30.47      2.91 o 
  -3   8   2       43.88       49.39      2.65 o 
  -2   8   2       30.22       34.16      2.27 o 
  -1   8   2        0.79        0.67      1.56 o 
   0   8   2        0.91        2.52      1.21 o 
   1   8   2        0.00       -0.11      1.04 o 
   2   8   2        0.09        0.90      1.60 o 
   3   8   2        0.44        0.58      1.29 o 
   4   8   2       31.15       38.92      3.16 o 
   5   8   2        0.64        0.26      1.47 o 
   6   8   2        4.82        4.93      1.86 o 
   7   8   2        2.77        3.73      1.94 o 
   8   8   2        1.76        2.56      1.95 o 
   9   8   2        5.08        2.13      1.98 o 
  10   8   2        0.65        3.27      1.88 o 
  11   8   2        0.40        0.70      1.94 o 
  12   8   2        3.07        8.77      2.63 o 
 -12   9   2        0.00        2.78      2.45 o 
 -11   9   2        2.06        7.03      2.56 o 
 -10   9   2       17.85       17.68      3.41 o 
  -9   9   2        0.85       -1.88      1.88 o 
  -8   9   2        0.01        0.75      1.95 o 
  -7   9   2        2.60       -0.38      2.02 o 
  -6   9   2        0.15        0.53      1.94 o 
  -5   9   2       10.83       12.60      2.87 o 
  -4   9   2        3.43        4.47      2.28 o 
  -3   9   2      107.12      113.11      3.91 o 
  -2   9   2       13.67       15.66      1.96 o 
  -1   9   2        5.16        7.77      1.64 o 
   0   9   2        8.76        8.68      1.71 o 
   1   9   2        0.09        1.31      1.32 o 
   2   9   2        7.24        6.56      2.32 o 
   3   9   2       13.49       10.88      1.78 o 
   4   9   2        7.22        2.91      2.22 o 
   5   9   2       18.46       16.15      2.98 o 
   6   9   2        6.09        8.00      2.40 o 
   7   9   2        3.25        3.43      1.99 o 
   8   9   2        0.34        5.41      2.17 o 
   9   9   2        3.98        6.43      2.32 o 
  10   9   2        0.24        3.30      2.14 o 
  11   9   2        0.54        3.28      2.38 o 
 -10  10   2        1.12        1.13      2.43 o 
  -9  10   2        4.49        4.19      2.65 o 
  -8  10   2        2.24        3.56      2.50 o 
  -7  10   2        0.00        3.91      2.38 o 
  -6  10   2        2.33        4.74      2.32 o 
  -5  10   2        9.06        5.41      2.60 o 
  -4  10   2        0.09        3.01      2.47 o 
  -3  10   2        8.31        9.51      2.78 o 
  -2  10   2       57.32       60.13      3.25 o 
  -1  10   2       49.69       61.26      3.25 o 
   0  10   2        2.12        5.26      1.62 o 
   1  10   2        0.05        1.10      1.50 o 
   2  10   2        4.21        5.84      2.64 o 
   3  10   2        0.28        2.86      2.01 o 
   4  10   2       13.27       15.00      2.96 o 
   5  10   2       17.41       14.01      2.86 o 
   6  10   2        0.01        0.33      1.87 o 
   7  10   2        6.34        6.27      2.40 o 
   8  10   2        0.03        1.27      2.03 o 
   9  10   2        0.01        1.19      2.14 o 
  -8  11   2        0.11        6.33      2.79 o 
  -7  11   2        0.55        1.27      2.25 o 
  -6  11   2        2.79        6.85      2.69 o 
  -5  11   2        5.08        8.47      2.98 o 
  -4  11   2        1.43        4.24      2.72 o 
  -3  11   2        2.71        8.86      2.88 o 
  -2  11   2        1.58        3.67      1.74 o 
  -1  11   2        0.42        2.70      2.55 o 
   0  11   2        2.05        4.12      1.82 o 
   1  11   2        2.28        5.10      1.91 o 
   2  11   2       20.87       22.40      2.62 o 
   3  11   2       20.47       28.24      4.03 o 
   4  11   2        0.73        4.67      2.37 o 
   5  11   2        7.14        8.49      2.82 o 
   6  11   2        0.01        3.54      2.33 o 
   7  11   2        0.99        7.35      2.63 o 
  -3  12   2        1.45        5.48      2.91 o 
  -2  12   2        1.11        8.32      3.17 o 
  -1  12   2        6.14        7.96      2.11 o 
   0  12   2        1.90        6.94      2.47 o 
   1  12   2        0.59        4.84      2.00 o 
   2  12   2        3.82        6.47      2.81 o 
   3  12   2        0.87        5.90      2.60 o 
 -17   1   3        2.92        4.20      1.19 o 
 -16   1   3        1.33        1.97      0.99 o 
 -15   1   3        0.89        0.66      0.87 o 
 -14   1   3        0.43        0.62      0.98 o 
 -13   1   3       25.86       25.07      1.60 o 
 -12   1   3        8.86        8.50      1.19 o 
 -11   1   3        4.58        4.13      0.86 o 
 -10   1   3        4.32        3.40      0.71 o 
  -9   1   3      209.46      214.98      3.76 o 
  -8   1   3       72.69       70.31      1.51 o 
  -7   1   3        9.83       10.81      3.24 o 
  -6   1   3       44.13       39.67      0.88 o 
  -5   1   3       41.19       35.21      0.93 o 
  -4   1   3      148.05      140.15      1.71 o 
  -3   1   3      535.26      559.59      4.91 o 
  -2   1   3     2171.59     2175.93     14.68 o 
  -1   1   3      334.18      334.27      3.95 o 
   0   1   3      368.73      370.16      3.58 o 
   1   1   3      273.85      295.24      3.10 o 
   2   1   3      206.25      217.10      2.49 o 
   3   1   3        5.09        6.27      0.44 o 
   4   1   3       67.32       59.08      1.09 o 
   5   1   3      100.05      101.76      1.73 o 
   6   1   3        1.62        0.78      0.43 o 
   7   1   3        4.99        6.05      0.57 o 
   8   1   3      453.01      431.91      4.15 o 
   9   1   3       30.86       34.36      1.12 o 
  10   1   3       29.65       30.33      1.40 o 
  11   1   3       14.37       13.84      1.31 o 
  12   1   3        7.25        6.06      1.10 o 
  13   1   3        1.63        2.72      0.98 o 
  14   1   3        3.36        3.28      1.12 o 
  15   1   3        5.27        5.61      1.56 o 
  16   1   3        5.69        8.82      1.84 o 
 -17   2   3        0.21        0.19      1.03 o 
 -16   2   3        9.86       10.31      1.37 o 
 -15   2   3        0.06        1.26      0.93 o 
 -14   2   3        7.86        7.36      1.15 o 
 -13   2   3        0.11        0.43      0.78 o 
 -12   2   3       28.60       21.98      1.61 o 
 -11   2   3       21.31       20.18      1.20 o 
 -10   2   3       26.16       27.32      1.48 o 
  -9   2   3      223.17      220.55      3.44 o 
  -8   2   3       66.46       67.42      1.78 o 
  -7   2   3      114.96      109.32      1.84 o 
  -6   2   3      112.56      105.39      1.68 o 
  -5   2   3       65.83       64.65      0.96 o 
  -4   2   3      748.31      704.96      5.37 o 
  -3   2   3      137.39      146.83      1.46 o 
  -2   2   3       58.65       57.82      1.09 o 
  -1   2   3     5472.60     5393.17     42.89 o 
   0   2   3      317.98      318.88      3.26 o 
   1   2   3      517.16      494.44      4.66 o 
   2   2   3      954.46      943.24      8.04 o 
   3   2   3      152.97      143.50      1.79 o 
   4   2   3        8.12        7.49      0.52 o 
   5   2   3      674.50      706.63      5.51 o 
   6   2   3       16.96       12.56      0.75 o 
   7   2   3      151.98      155.13      2.15 o 
   8   2   3       49.45       47.17      1.52 o 
   9   2   3      229.44      224.29      3.05 o 
  10   2   3      157.47      166.06      2.73 o 
  11   2   3      116.59      117.65      2.43 o 
  12   2   3        0.11        3.06      1.15 o 
  13   2   3        0.10        0.84      1.14 o 
  14   2   3        3.46        6.58      1.66 o 
  15   2   3        0.33        1.83      1.41 o 
 -17   3   3        0.00        0.26      1.09 o 
 -16   3   3       15.66       15.32      1.61 o 
 -15   3   3        0.49       -0.12      0.85 o 
 -14   3   3        3.27        5.63      1.18 o 
 -13   3   3        0.07        0.18      1.15 o 
 -12   3   3        1.00        0.64      0.79 o 
 -11   3   3       53.32       54.41      1.98 o 
 -10   3   3      270.31      275.16      3.79 o 
  -9   3   3       20.70       16.97      1.46 o 
  -8   3   3       22.09       18.25      1.01 o 
  -7   3   3        0.21        1.23      0.43 o 
  -6   3   3      202.91      210.58      3.15 o 
  -5   3   3       49.54       46.30      0.73 o 
  -4   3   3      135.06      139.12      1.67 o 
  -3   3   3     4348.57     4425.05     26.69 o 
  -2   3   3      539.59      492.66      3.93 o 
  -1   3   3     3229.45     3270.70     25.27 o 
   0   3   3       73.22       63.99      1.28 o 
   1   3   3       50.19       47.33      1.14 o 
   2   3   3        0.59        0.63      0.50 o 
   3   3   3      288.32      278.74      2.81 o 
   4   3   3      549.08      570.77      5.00 o 
   5   3   3      606.17      621.38      5.54 o 
   6   3   3        0.54        0.35      0.44 o 
   7   3   3        6.62        8.37      1.23 o 
   8   3   3       47.02       39.09      1.33 o 
   9   3   3        7.35        9.40      0.87 o 
  10   3   3      126.48      132.19      2.49 o 
  11   3   3       47.21       48.53      1.73 o 
  12   3   3       57.92       59.28      1.96 o 
  13   3   3        3.50        6.38      1.27 o 
  14   3   3        4.03        5.00      1.31 o 
  15   3   3        5.25        2.29      2.00 o 
 -16   4   3        2.37        3.42      1.45 o 
 -15   4   3        0.00        0.11      1.11 o 
 -14   4   3        0.00        0.94      1.31 o 
 -13   4   3        9.65        8.48      1.27 o 
 -12   4   3        1.32        2.07      0.78 o 
 -11   4   3       39.80       36.32      1.64 o 
 -10   4   3       74.70       71.21      1.98 o 
  -9   4   3        0.43        0.27      0.85 o 
  -8   4   3       11.68       11.23      1.27 o 
  -7   4   3       22.79       20.23      1.31 o 
  -6   4   3      300.32      301.40      3.19 o 
  -5   4   3      252.18      273.73      2.57 o 
  -4   4   3     4436.19     4306.27     23.73 o 
  -3   4   3       95.73       78.18      1.27 o 
  -2   4   3       74.97       79.92      1.17 o 
  -1   4   3      585.66      576.23      4.69 o 
   0   4   3       31.92       26.30      0.93 o 
   1   4   3       21.78       27.85      1.13 o 
   2   4   3       24.46       24.55      1.08 o 
   3   4   3      337.42      378.74      4.18 o 
   4   4   3      586.10      628.27      5.52 o 
   5   4   3      376.96      391.33      3.56 o 
   6   4   3       67.68       69.64      1.44 o 
   7   4   3        2.48        1.20      0.49 o 
   8   4   3        0.22        0.61      0.54 o 
   9   4   3        0.50       -0.51      0.51 o 
  10   4   3        7.59        8.73      0.95 o 
  11   4   3        2.35        1.10      0.74 o 
  12   4   3       11.58       12.55      1.80 o 
  13   4   3        0.01        1.87      1.27 o 
  14   4   3        2.41       -1.28      1.72 o 
  15   4   3        0.35       -1.08      1.97 o 
 -16   5   3        2.95        0.81      1.40 o 
 -15   5   3        4.30        6.34      1.94 o 
 -14   5   3       20.37       18.83      2.83 o 
 -13   5   3       16.99       17.52      2.00 o 
 -12   5   3        5.73        5.27      1.93 o 
 -11   5   3        0.63        2.14      0.96 o 
 -10   5   3        0.34        0.67      0.85 o 
  -9   5   3       58.75       58.58      2.22 o 
  -8   5   3      273.30      264.83      8.46 o 
  -7   5   3      566.85      567.81      6.77 o 
  -6   5   3      110.94      119.58      2.65 o 
  -5   5   3      364.83      362.69      4.68 o 
  -4   5   3      376.05      390.64      5.61 o 
  -3   5   3        9.80       11.87      0.82 o 
  -2   5   3      189.10      188.79      2.91 o 
  -1   5   3       69.16       73.63      1.69 o 
   0   5   3     1538.46     1618.87     11.68 o 
   1   5   3        1.00        0.55      0.44 o 
   2   5   3       63.04       67.63      1.71 o 
   3   5   3       14.10       17.18      0.97 o 
   4   5   3        9.25       11.31      1.06 o 
   5   5   3       18.70       16.67      0.97 o 
   6   5   3        0.12        0.18      0.53 o 
   7   5   3       91.38       90.53      2.33 o 
   8   5   3        0.22       -0.07      0.66 o 
   9   5   3        1.40        0.99      0.78 o 
  10   5   3        0.64        0.20      0.78 o 
  11   5   3        0.01        0.53      0.86 o 
  12   5   3        4.86        4.48      1.47 o 
  13   5   3       27.07       30.30      2.17 o 
  14   5   3       25.44       28.89      4.14 o 
 -15   6   3        2.64       -0.15      1.71 o 
 -14   6   3        1.29        1.56      1.83 o 
 -13   6   3       14.61       14.49      2.10 o 
 -12   6   3        0.33        1.01      1.06 o 
 -11   6   3       10.29        9.60      1.41 o 
 -10   6   3        0.05       -0.87      0.87 o 
  -9   6   3        0.66        1.64      0.96 o 
  -8   6   3        6.58        4.55      1.37 o 
  -7   6   3       26.42       21.94      1.74 o 
  -6   6   3     1282.13     1250.96     12.13 o 
  -5   6   3        7.25        7.16      1.67 o 
  -4   6   3       54.58       53.36      1.93 o 
  -3   6   3       27.31       30.54      1.71 o 
  -2   6   3        5.29        7.94      1.04 o 
  -1   6   3       10.42       10.47      0.78 o 
   0   6   3       68.27       64.87      1.73 o 
   1   6   3      224.30      232.90      5.49 o 
   2   6   3      194.19      193.84      3.01 o 
   3   6   3        0.32        1.45      0.95 o 
   4   6   3       29.03       30.27      1.82 o 
   5   6   3        0.79       -0.59      0.59 o 
   6   6   3        4.98        5.90      1.10 o 
   7   6   3        1.42        1.61      1.07 o 
   8   6   3       39.75       36.71      2.23 o 
   9   6   3       29.95       26.13      1.83 o 
  10   6   3        0.04        0.25      0.87 o 
  11   6   3        5.81        7.57      1.30 o 
  12   6   3        0.44        0.12      1.04 o 
  13   6   3        0.94        1.86      1.47 o 
 -14   7   3        0.51        1.39      3.44 o 
 -13   7   3        4.79        5.52      2.29 o 
 -12   7   3        6.67        8.16      2.34 o 
 -11   7   3        0.07       -0.52      1.28 o 
 -10   7   3        0.18       -0.95      0.95 o 
  -9   7   3        8.65        7.52      1.28 o 
  -8   7   3       65.54       63.18      2.75 o 
  -7   7   3        0.11       -0.04      1.05 o 
  -6   7   3       42.73       42.16      2.44 o 
  -5   7   3      408.67      429.22      6.92 o 
  -4   7   3        2.67        3.23      0.86 o 
  -3   7   3        5.32        5.88      0.90 o 
  -2   7   3        2.94        2.32      1.14 o 
  -1   7   3      160.08      166.08      4.07 o 
   0   7   3       13.28       14.02      1.28 o 
   1   7   3        6.53        6.68      1.01 o 
   2   7   3      125.35      124.77      2.89 o 
   3   7   3       39.10       41.06      2.17 o 
   4   7   3        0.03       -0.43      0.68 o 
   5   7   3        1.90        0.13      0.75 o 
   6   7   3       37.07       37.70      2.63 o 
   7   7   3        9.46        8.21      1.16 o 
   8   7   3        2.88        1.63      0.89 o 
   9   7   3        2.53        2.23      1.04 o 
  10   7   3        0.43        2.13      1.09 o 
  11   7   3        1.13        4.99      3.38 o 
  12   7   3        1.89        3.98      1.49 o 
  13   7   3        6.78       12.39      3.26 o 
 -13   8   3        0.08        0.08      2.41 o 
 -12   8   3        0.00        0.66      1.32 o 
 -11   8   3        1.31        2.53      1.39 o 
 -10   8   3        7.43        9.33      1.70 o 
  -9   8   3        0.72       -0.16      1.15 o 
  -8   8   3       10.23        8.44      1.58 o 
  -7   8   3        2.27        0.53      2.11 o 
  -6   8   3        7.45        7.09      2.32 o 
  -5   8   3       15.19       14.99      2.89 o 
  -4   8   3       56.08       62.83      2.84 o 
  -3   8   3      163.69      174.54      4.45 o 
  -2   8   3        2.06        4.04      1.96 o 
  -1   8   3        7.29        6.27      1.50 o 
   0   8   3        1.32       -0.07      1.12 o 
   1   8   3        0.58       -0.01      1.13 o 
   2   8   3        0.16        0.45      1.14 o 
   3   8   3        4.09        1.15      0.93 o 
   4   8   3        0.11       -0.61      1.07 o 
   5   8   3        0.00        0.07      1.00 o 
   6   8   3       15.61       16.46      2.07 o 
   7   8   3        0.32        0.53      1.06 o 
   8   8   3        1.27        1.61      1.79 o 
   9   8   3        1.96        7.19      2.29 o 
  10   8   3        1.70        2.83      2.07 o 
  11   8   3        0.15        2.19      2.09 o 
 -12   9   3        0.46        8.01      2.83 o 
 -11   9   3        1.82        2.52      2.58 o 
 -10   9   3        3.14        6.90      2.71 o 
  -9   9   3        8.53        8.63      2.94 o 
  -8   9   3        1.45        1.27      2.34 o 
  -7   9   3        3.15        0.16      2.16 o 
  -6   9   3        5.72        6.46      2.49 o 
  -5   9   3        1.82        4.11      2.37 o 
  -4   9   3       14.70       19.49      3.28 o 
  -3   9   3       48.90       58.17      6.37 o 
  -2   9   3        0.82        2.05      1.77 o 
  -1   9   3       29.10       27.28      2.36 o 
   0   9   3        3.23        2.64      1.60 o 
   1   9   3        1.86        1.93      1.35 o 
   2   9   3        6.72        7.55      1.58 o 
   3   9   3       14.07       14.68      2.05 o 
   4   9   3        6.92        7.19      2.35 o 
   5   9   3       34.89       34.64      3.85 o 
   6   9   3        4.34        5.90      2.15 o 
   7   9   3        0.26        1.74      1.85 o 
   8   9   3        1.14        1.54      1.96 o 
   9   9   3        4.60        6.15      2.38 o 
  10   9   3        0.01        3.23      2.08 o 
 -10  10   3        0.40       -1.92      2.35 o 
  -9  10   3        7.67       12.56      3.32 o 
  -8  10   3        7.45       10.61      3.21 o 
  -7  10   3        3.66        6.17      2.78 o 
  -6  10   3        1.70        3.34      2.52 o 
  -5  10   3        7.17        9.47      2.86 o 
  -4  10   3        3.88        4.45      2.55 o 
  -3  10   3       29.70       25.90      3.79 o 
  -2  10   3       26.98       30.90      2.67 o 
  -1  10   3        4.03        2.56      1.61 o 
   0  10   3        0.01        0.70      1.75 o 
   1  10   3        1.84        3.14      1.65 o 
   2  10   3        0.00        1.87      1.50 o 
   3  10   3        0.77        3.68      1.84 o 
   4  10   3        1.07        0.44      1.95 o 
   5  10   3        1.95        1.44      1.91 o 
   6  10   3        0.55        0.60      1.85 o 
   7  10   3        0.00       -0.13      1.71 o 
   8  10   3        0.88        1.84      1.92 o 
  -8  11   3        0.10        0.68      2.45 o 
  -7  11   3        0.45        4.81      2.85 o 
  -6  11   3        0.00        2.10      2.35 o 
  -5  11   3        0.84       -1.09      2.46 o 
  -4  11   3        2.40        4.79      2.86 o 
  -3  11   3        0.01       -1.40      2.58 o 
  -2  11   3        5.90        7.09      1.99 o 
  -1  11   3        4.12        6.50      1.97 o 
   0  11   3        1.98        5.22      1.85 o 
   1  11   3        2.14        4.13      3.24 o 
   2  11   3        1.32        5.66      1.96 o 
   3  11   3       12.96       14.28      3.26 o 
   4  11   3        8.65        9.80      2.87 o 
   5  11   3        2.18        2.26      2.17 o 
   6  11   3        3.39        7.63      2.65 o 
  -3  12   3        0.40        3.39      2.95 o 
  -2  12   3        2.04        2.70      3.03 o 
  -1  12   3        0.45        6.21      2.10 o 
   0  12   3        8.92       11.90      2.41 o 
   1  12   3        2.54        5.15      2.15 o 
   2  12   3        6.28        4.42      2.62 o 
 -17   0   4        9.10        9.87      2.03 o 
 -16   0   4        0.17        0.12      1.25 o 
 -15   0   4        2.67        5.22      1.53 o 
 -14   0   4       36.46       31.30      2.61 o 
 -13   0   4        6.27        6.23      1.44 o 
 -12   0   4        1.14        1.34      1.42 o 
 -11   0   4       25.68       24.69      2.55 o 
 -10   0   4        2.65        3.67      1.31 o 
  -9   0   4      199.51      209.53      5.08 o 
  -8   0   4       99.22      103.15      2.33 o 
  -7   0   4       21.21       20.93      1.24 o 
  -6   0   4      206.06      197.68      3.08 o 
  -5   0   4        3.41        5.04      0.66 o 
  -4   0   4     2087.87     2158.44     29.48 o 
  -3   0   4     1441.59     1455.98     20.41 o 
  -2   0   4      244.77      212.25      4.20 o 
  -1   0   4     4747.88     4606.30     64.39 o 
   3   0   4     1390.60     1615.25     23.38 o 
   4   0   4     1371.46     1445.84     21.71 o 
   5   0   4      450.21      473.80      5.30 o 
   6   0   4      670.58      620.07      8.10 o 
   7   0   4      684.26      645.18      7.24 o 
   8   0   4     1532.97     1488.95     18.43 o 
   9   0   4      595.95      613.06     10.06 o 
  10   0   4      113.53      114.65      3.27 o 
  11   0   4        6.64        7.77      1.59 o 
  12   0   4        8.77        9.01      1.74 o 
  13   0   4        6.07       11.68      3.15 o 
  14   0   4        8.95       18.22      3.91 o 
  15   0   4       10.56       14.30      3.77 o 
 -17   1   4        2.03        1.90      1.10 o 
 -16   1   4        1.69        2.37      0.99 o 
 -15   1   4       14.92       15.63      1.52 o 
 -14   1   4        2.16        3.52      0.95 o 
 -13   1   4        7.87        7.51      1.18 o 
 -12   1   4       13.07       11.37      1.47 o 
 -11   1   4       25.53       25.28      1.60 o 
 -10   1   4        4.17        4.06      0.69 o 
  -9   1   4       87.89       91.97      2.06 o 
  -8   1   4       29.79       30.37      0.90 o 
  -7   1   4      102.64      101.30      1.47 o 
  -6   1   4       73.53       72.93      1.33 o 
  -5   1   4      492.03      506.01      4.75 o 
  -4   1   4       52.18       28.83      2.59 o 
  -3   1   4      472.08      504.97      4.71 o 
  -2   1   4       24.33       21.86      0.81 o 
  -1   1   4       32.01       30.10      1.07 o 
   0   1   4        3.48        3.53      0.45 o 
   1   1   4     1398.25     1443.29     20.71 o 
   2   1   4     1008.53     1020.36     15.50 o 
   3   1   4      498.25      479.38      3.84 o 
   4   1   4        4.72        4.82      0.45 o 
   5   1   4       57.21       56.51      1.19 o 
   6   1   4       68.29       62.11      1.35 o 
   7   1   4      142.38      137.72      2.65 o 
   8   1   4       55.24       56.45      1.68 o 
   9   1   4       87.65       96.63      2.56 o 
  10   1   4      224.60      220.81      3.64 o 
  11   1   4        0.11       -0.90      0.90 o 
  12   1   4        3.68        6.45      1.33 o 
  13   1   4        0.23        0.32      1.16 o 
  14   1   4        9.18       12.74      1.56 o 
  15   1   4        1.49        2.70      1.61 o 
 -17   2   4        0.15        0.53      1.06 o 
 -16   2   4        0.14        0.53      0.91 o 
 -15   2   4       19.95       20.94      1.69 o 
 -14   2   4        0.95        2.27      1.01 o 
 -13   2   4        0.53       -0.15      0.77 o 
 -12   2   4       69.54       61.41      2.27 o 
 -11   2   4       12.32        9.95      0.99 o 
 -10   2   4        0.09        0.09      0.57 o 
  -9   2   4        0.51       -0.38      0.64 o 
  -8   2   4       42.09       43.89      1.50 o 
  -7   2   4       40.76       51.00      1.33 o 
  -6   2   4       61.25       72.79      1.14 o 
  -5   2   4      341.45      352.13      3.70 o 
  -4   2   4      375.60      438.19      3.76 o 
  -3   2   4      623.41      645.82      9.09 o 
  -2   2   4      306.17      300.69      2.83 o 
  -1   2   4       53.12       63.91      1.30 o 
   0   2   4      316.57      322.13      3.50 o 
   1   2   4       24.29       28.40      2.70 o 
   2   2   4      256.79      242.54      3.01 o 
   3   2   4      502.15      543.39      4.24 o 
   4   2   4      130.54      172.94      2.50 o 
   5   2   4       73.66       64.85      1.28 o 
   6   2   4       13.08       12.28      0.71 o 
   7   2   4       42.39       45.42      1.32 o 
   8   2   4      447.19      435.99      4.05 o 
   9   2   4        4.75        5.65      0.82 o 
  10   2   4      102.80      101.08      2.23 o 
  11   2   4        2.20        4.26      1.05 o 
  12   2   4        0.61        0.27      0.89 o 
  13   2   4        7.72        8.21      1.31 o 
  14   2   4        1.47        2.51      1.14 o 
  15   2   4        3.04        2.56      1.92 o 
 -17   3   4       15.27       23.70      3.04 o 
 -16   3   4        0.42        1.98      1.00 o 
 -15   3   4        0.19        0.44      0.95 o 
 -14   3   4        0.11       -0.81      0.81 o 
 -13   3   4        3.28        3.06      1.01 o 
 -12   3   4        0.29       -0.63      0.68 o 
 -11   3   4      186.45      188.03      3.13 o 
 -10   3   4       86.50       78.18      2.01 o 
  -9   3   4      703.16      699.94      6.60 o 
  -8   3   4       27.88       28.96      1.20 o 
  -7   3   4       64.61       63.85      1.49 o 
  -6   3   4        0.25        0.11      0.50 o 
  -5   3   4       96.23      108.05      1.62 o 
  -4   3   4      597.74      654.60      5.28 o 
  -3   3   4       96.59       90.35      1.24 o 
  -2   3   4     4264.30     4332.42     29.02 o 
  -1   3   4        3.72        5.29      0.50 o 
   0   3   4       93.18       96.72      1.50 o 
   1   3   4      108.94       97.32      1.84 o 
   2   3   4       38.16       43.34      1.29 o 
   3   3   4      135.23      130.94      1.63 o 
   4   3   4       45.24       47.91      1.22 o 
   5   3   4      312.78      329.17      3.20 o 
   6   3   4      509.90      496.45      4.40 o 
   7   3   4       41.47       39.27      1.23 o 
   8   3   4        1.99        1.08      0.61 o 
   9   3   4       27.06       31.47      1.38 o 
  10   3   4       26.60       28.00      1.44 o 
  11   3   4       31.07       28.45      1.68 o 
  12   3   4       96.40       97.56      2.43 o 
  13   3   4        1.41        3.89      1.49 o 
  14   3   4        4.49        3.25      1.43 o 
  15   3   4        0.91        0.29      1.35 o 
 -16   4   4        0.17        1.66      1.31 o 
 -15   4   4        0.45        0.79      1.57 o 
 -14   4   4        0.20        1.75      1.46 o 
 -13   4   4        1.77        1.39      2.90 o 
 -12   4   4        0.20        0.45      0.73 o 
 -11   4   4       63.07       60.52      1.90 o 
 -10   4   4      156.54      151.72      2.74 o 
  -9   4   4      130.80      127.68      2.46 o 
  -8   4   4       84.48       88.65      2.57 o 
  -7   4   4       69.88       63.53      1.57 o 
  -6   4   4      302.12      309.43      3.32 o 
  -5   4   4       46.77       51.79      1.08 o 
  -4   4   4      648.33      663.40      5.44 o 
  -3   4   4     1645.46     1630.96     11.62 o 
  -2   4   4      720.78      750.02      5.98 o 
  -1   4   4        0.01       -0.39      0.39 o 
   0   4   4      107.93      104.19      1.65 o 
   1   4   4       57.76       51.34      1.52 o 
   2   4   4      328.92      320.05      3.37 o 
   3   4   4      195.07      207.72      2.36 o 
   4   4   4       42.09       46.00      1.21 o 
   5   4   4       24.82       28.22      0.99 o 
   6   4   4        4.13        6.40      0.66 o 
   7   4   4      118.49      118.36      1.99 o 
   8   4   4        0.59       -0.26      0.56 o 
   9   4   4       37.26       38.18      1.87 o 
  10   4   4       28.78       23.69      1.70 o 
  11   4   4        1.90        1.40      0.91 o 
  12   4   4        3.19        3.53      1.16 o 
  13   4   4        0.01        0.49      1.49 o 
  14   4   4        1.78        1.23      1.41 o 
 -16   5   4        0.27       -0.44      1.43 o 
 -15   5   4        9.78       10.67      2.07 o 
 -14   5   4        9.80       12.05      2.04 o 
 -13   5   4        0.00       -0.17      1.00 o 
 -12   5   4        4.69        5.73      1.38 o 
 -11   5   4       28.76       27.60      3.68 o 
 -10   5   4        8.38        9.06      1.25 o 
  -9   5   4       39.95       44.13      2.03 o 
  -8   5   4      127.97      120.69      4.27 o 
  -7   5   4      726.04      730.18      8.10 o 
  -6   5   4        7.54        6.81      1.04 o 
  -5   5   4      149.77      161.66      2.38 o 
  -4   5   4      382.66      394.05      8.41 o 
  -3   5   4      397.19      420.83      5.76 o 
  -2   5   4      184.87      201.43      3.50 o 
  -1   5   4       58.11       53.24      1.41 o 
   0   5   4      205.11      216.11      2.56 o 
   1   5   4       45.51       37.32      1.43 o 
   2   5   4        1.75        1.60      0.61 o 
   3   5   4       11.66       12.96      0.98 o 
   4   5   4       72.76       72.62      2.48 o 
   5   5   4       83.68       84.66      2.04 o 
   6   5   4       18.77       15.79      1.06 o 
   7   5   4       82.64       79.34      2.29 o 
   8   5   4        2.25        2.83      0.87 o 
   9   5   4        1.09        0.72      0.76 o 
  10   5   4        1.56        0.34      0.96 o 
  11   5   4        0.51        2.73      1.25 o 
  12   5   4       18.83       19.88      2.25 o 
  13   5   4        0.52        1.27      1.12 o 
  14   5   4        0.02       -1.45      2.07 o 
 -15   6   4        0.01       -0.25      1.52 o 
 -14   6   4        0.30        1.17      1.51 o 
 -13   6   4        9.25        9.60      1.63 o 
 -12   6   4        1.67        3.90      1.27 o 
 -11   6   4       14.97       15.85      1.64 o 
 -10   6   4        0.07        1.12      1.00 o 
  -9   6   4        9.26        9.44      1.53 o 
  -8   6   4       35.92       36.71      1.96 o 
  -7   6   4       94.30       87.91      2.58 o 
  -6   6   4     1508.56     1431.83     13.58 o 
  -5   6   4      162.97      168.05      3.02 o 
  -4   6   4      126.78      130.48      2.38 o 
  -3   6   4       50.24       49.53      1.74 o 
  -2   6   4        6.21        6.01      0.82 o 
  -1   6   4       80.12       85.51      3.52 o 
   0   6   4       11.94       11.48      1.03 o 
   1   6   4      158.36      152.17      2.76 o 
   2   6   4       54.09       52.96      1.46 o 
   3   6   4        8.25        6.84      0.78 o 
   4   6   4        2.46        1.89      1.14 o 
   5   6   4       12.69       14.49      1.65 o 
   6   6   4        4.51        4.07      1.21 o 
   7   6   4        5.21        3.64      1.07 o 
   8   6   4       10.37        8.06      1.72 o 
   9   6   4       31.18       25.84      2.24 o 
  10   6   4        6.79        3.98      1.56 o 
  11   6   4        5.61        8.49      1.39 o 
  12   6   4        2.96        3.37      1.19 o 
  13   6   4        0.57        0.97      1.20 o 
 -14   7   4        0.31       -0.26      2.32 o 
 -13   7   4        3.17        2.41      1.32 o 
 -12   7   4        8.71       12.79      2.64 o 
 -11   7   4        0.07        0.24      1.07 o 
 -10   7   4        0.25       -1.20      2.48 o 
  -9   7   4        1.82        1.43      1.14 o 
  -8   7   4       24.01       21.38      1.74 o 
  -7   7   4        0.15        0.11      1.12 o 
  -6   7   4        0.58        2.10      1.17 o 
  -5   7   4       91.51       94.03      3.13 o 
  -4   7   4       11.28       12.57      1.18 o 
  -3   7   4        1.05        1.21      0.71 o 
  -2   7   4        0.49        1.26      0.77 o 
  -1   7   4        1.85        0.70      0.77 o 
   0   7   4       13.98       11.77      1.52 o 
   1   7   4        0.09        0.36      0.90 o 
   2   7   4        3.53        3.06      1.27 o 
   3   7   4        0.14        0.87      1.07 o 
   4   7   4        1.21        1.14      1.06 o 
   5   7   4        3.09        1.36      1.05 o 
   6   7   4       23.94       22.57      2.88 o 
   7   7   4        0.07       -0.16      1.48 o 
   8   7   4        5.32        2.23      2.04 o 
   9   7   4        4.28        1.75      1.03 o 
  10   7   4        2.71        2.32      1.05 o 
  11   7   4        3.93        5.44      1.35 o 
  12   7   4        0.44        0.72      1.19 o 
 -13   8   4        0.05        3.62      3.17 o 
 -12   8   4        2.03        1.95      3.85 o 
 -11   8   4        1.51        3.95      2.10 o 
 -10   8   4        7.13       12.25      2.47 o 
  -9   8   4        3.91        6.96      1.77 o 
  -8   8   4      179.80      164.00      4.61 o 
  -7   8   4       54.50       53.33      4.50 o 
  -6   8   4       70.51       59.87      4.28 o 
  -5   8   4      130.87      125.98      5.77 o 
  -4   8   4      100.72       98.13      4.17 o 
  -3   8   4        7.43        6.55      1.52 o 
  -2   8   4       10.41       10.75      1.65 o 
  -1   8   4      106.78      107.45      3.59 o 
   0   8   4        0.00       -0.32      0.78 o 
   1   8   4        0.07       -0.81      0.81 o 
   2   8   4        1.97        1.40      1.06 o 
   3   8   4       29.22       26.03      1.85 o 
   4   8   4        3.95        2.84      1.07 o 
   5   8   4        6.95        5.25      1.36 o 
   6   8   4       21.23       19.54      2.10 o 
   7   8   4       10.10       10.09      2.67 o 
   8   8   4        0.00       -1.28      2.01 o 
   9   8   4        0.52        0.69      1.36 o 
  10   8   4        0.04        0.91      1.80 o 
  11   8   4        0.01        2.95      2.16 o 
 -12   9   4        0.02        4.46      2.66 o 
 -11   9   4        0.32        3.51      2.45 o 
 -10   9   4        5.58        7.16      2.85 o 
  -9   9   4       17.50       20.04      3.65 o 
  -8   9   4        6.04        6.16      2.85 o 
  -7   9   4        0.01        3.05      2.46 o 
  -6   9   4        0.01        0.59      1.96 o 
  -5   9   4        7.68        9.57      2.71 o 
  -4   9   4        0.33        1.84      2.32 o 
  -3   9   4       85.67       88.68      3.50 o 
  -2   9   4       24.08       26.25      4.04 o 
  -1   9   4        0.00       -0.56      1.30 o 
   0   9   4        1.93        1.68      1.38 o 
   1   9   4        4.79        5.88      1.63 o 
   2   9   4        4.74        6.10      1.67 o 
   3   9   4       21.09       23.16      2.37 o 
   4   9   4        2.17        3.26      1.17 o 
   5   9   4        0.28       -0.11      1.19 o 
   6   9   4        2.07        5.47      2.16 o 
   7   9   4        6.79       12.80      2.69 o 
   8   9   4        0.59        0.54      1.91 o 
   9   9   4        1.63       -0.23      1.69 o 
  10   9   4        0.08        3.22      2.19 o 
 -10  10   4        0.13        4.58      2.94 o 
  -9  10   4        2.99        5.75      2.96 o 
  -8  10   4        0.11        6.14      2.71 o 
  -7  10   4        0.40        0.40      2.35 o 
  -6  10   4        1.81        0.57      2.39 o 
  -5  10   4        0.21        5.24      2.66 o 
  -4  10   4        5.68        7.17      2.91 o 
  -3  10   4        0.00        0.63      2.45 o 
  -2  10   4        7.98       12.01      2.73 o 
  -1  10   4        6.15        8.18      1.87 o 
   0  10   4        0.77        2.02      1.49 o 
   1  10   4        0.05        0.91      1.51 o 
   2  10   4        1.54        4.10      2.49 o 
   3  10   4        0.01        1.66      1.62 o 
   4  10   4        0.03        1.81      2.01 o 
   5  10   4       20.46       21.22      3.41 o 
   6  10   4        8.17       13.17      2.95 o 
   7  10   4        1.37        4.04      2.29 o 
   8  10   4        2.03        3.08      2.22 o 
  -7  11   4        1.60        3.41      2.81 o 
  -6  11   4        0.05       -0.16      2.36 o 
  -5  11   4        6.31        5.63      2.90 o 
  -4  11   4        2.25        7.22      3.06 o 
  -3  11   4       23.11       19.45      3.88 o 
  -2  11   4        0.01        1.57      2.83 o 
  -1  11   4       10.17        9.61      2.20 o 
   0  11   4        1.43        2.75      1.76 o 
   1  11   4        0.29        4.55      1.87 o 
   2  11   4        0.07        1.94      1.77 o 
   3  11   4       12.52       12.80      3.03 o 
   4  11   4        1.04        7.00      2.63 o 
   5  11   4        4.80        9.79      2.82 o 
  -2  12   4        0.46        1.79      3.11 o 
  -1  12   4        0.10        3.94      3.19 o 
   0  12   4        0.47        4.72      2.04 o 
 -17   1   5        0.09        0.12      1.00 o 
 -16   1   5        2.97        2.77      0.98 o 
 -15   1   5        2.76        3.42      0.98 o 
 -14   1   5       10.30        9.14      1.39 o 
 -13   1   5        7.32        8.59      1.23 o 
 -12   1   5      139.27      139.83      3.37 o 
 -11   1   5      126.36      118.29      2.91 o 
 -10   1   5       16.73       16.34      1.18 o 
  -9   1   5      100.02       96.21      2.56 o 
  -8   1   5      115.49      117.56      2.36 o 
  -7   1   5       33.46       36.17      1.02 o 
  -6   1   5       17.44       18.54      0.93 o 
  -5   1   5      435.93      479.34      4.75 o 
  -4   1   5     2742.89     2755.80     21.73 o 
  -3   1   5      340.25      328.32      4.34 o 
  -2   1   5        9.10        9.09      1.07 o 
  -1   1   5      305.13      306.90      3.54 o 
   0   1   5       97.82      111.20      2.35 o 
   1   1   5       21.61       23.31      1.03 o 
   2   1   5      181.78      205.63      2.86 o 
   3   1   5      631.60      683.24      6.19 o 
   4   1   5      233.37      228.97      2.53 o 
   5   1   5       20.98       19.85      0.86 o 
   6   1   5        4.54        2.86      0.55 o 
   7   1   5      102.17       99.49      2.19 o 
   8   1   5       15.33       14.62      1.02 o 
   9   1   5      164.62      154.23      2.57 o 
  10   1   5      206.71      214.73      4.59 o 
  11   1   5        3.72        3.59      2.10 o 
  12   1   5        9.70       13.03      1.77 o 
  13   1   5        1.17        0.95      1.08 o 
  14   1   5        0.19       -1.07      1.07 o 
  15   1   5        0.01        0.24      1.24 o 
 -17   2   5        0.28       -0.24      1.00 o 
 -16   2   5        2.81        1.48      0.97 o 
 -15   2   5        0.71        1.92      1.27 o 
 -14   2   5        0.06        0.38      0.88 o 
 -13   2   5        4.98        2.67      0.94 o 
 -12   2   5       48.99       48.59      2.07 o 
 -11   2   5      137.99      147.53      2.70 o 
 -10   2   5       77.69       87.76      2.09 o 
  -9   2   5        0.51       -0.08      0.66 o 
  -8   2   5       22.14       21.14      1.47 o 
  -7   2   5       15.13       14.36      0.70 o 
  -6   2   5       22.27       12.98      0.64 o 
  -5   2   5      310.54      327.89      3.20 o 
  -4   2   5      310.20      355.58      3.93 o 
  -3   2   5      378.57      358.83     16.09 o 
  -2   2   5        0.00        3.67      1.40 o 
  -1   2   5      352.91      347.92      7.37 o 
   0   2   5      405.09      352.00      4.03 o 
   1   2   5      276.38      287.12      3.05 o 
   2   2   5      528.25      556.20      7.41 o 
   3   2   5        4.08        4.27      0.55 o 
   4   2   5      164.70      149.71      1.98 o 
   5   2   5      654.45      642.40      5.64 o 
   6   2   5      398.98      383.87      3.79 o 
   7   2   5      417.65      422.44      4.64 o 
   8   2   5       16.63       18.46      1.09 o 
   9   2   5        0.72       -0.11      0.73 o 
  10   2   5        6.50        5.52      1.01 o 
  11   2   5        0.71        0.33      0.87 o 
  12   2   5       18.30       18.38      2.94 o 
  13   2   5        8.21        9.70      4.44 o 
  14   2   5        4.99        5.62      4.47 o 
  15   2   5        1.00       -2.85      2.85 o 
 -17   3   5        0.12        0.64      1.24 o 
 -16   3   5       13.82       17.62      2.13 o 
 -15   3   5        3.86        4.19      1.18 o 
 -14   3   5        9.28       11.08      1.45 o 
 -13   3   5        0.04        0.13      0.79 o 
 -12   3   5       21.74       17.99      1.68 o 
 -11   3   5        0.46       -0.43      0.70 o 
 -10   3   5      179.07      178.28      4.40 o 
  -9   3   5     1122.83     1143.43      9.63 o 
  -8   3   5       82.12       79.29      1.80 o 
  -7   3   5      118.08      106.35      1.93 o 
  -6   3   5        1.58        1.46      0.41 o 
  -5   3   5      118.64      122.54      1.82 o 
  -4   3   5      435.91      455.54      4.87 o 
  -3   3   5       48.68       42.85      0.93 o 
  -2   3   5     1274.06     1384.11     10.03 o 
  -1   3   5      309.07      266.95      3.91 o 
   0   3   5        7.57        6.23      0.70 o 
   1   3   5        3.79        5.02      0.56 o 
   2   3   5       49.65       49.06      1.49 o 
   3   3   5      330.13      345.55      3.71 o 
   4   3   5       41.39       41.10      1.11 o 
   5   3   5       31.99       41.38      1.18 o 
   6   3   5      136.52      142.05      2.40 o 
   7   3   5        8.51        9.54      0.92 o 
   8   3   5        1.45        1.41      0.64 o 
   9   3   5        2.25        2.24      0.86 o 
  10   3   5       46.42       44.72      4.16 o 
  11   3   5       25.90       27.21      2.32 o 
  12   3   5        2.64        1.55      1.26 o 
  13   3   5        4.19        3.21      2.10 o 
  14   3   5        3.38        5.47      2.50 o 
 -16   4   5        1.06       -0.37      1.44 o 
 -15   4   5        0.17        0.52      3.60 o 
 -14   4   5        3.65        3.16      1.76 o 
 -13   4   5        0.35        1.07      1.23 o 
 -12   4   5        0.07       -0.50      0.71 o 
 -11   4   5        5.18        5.45      0.94 o 
 -10   4   5       22.01       22.62      1.69 o 
  -9   4   5        9.76        9.70      0.94 o 
  -8   4   5       53.99       57.64      2.15 o 
  -7   4   5      556.46      521.92      5.15 o 
  -6   4   5       26.05       25.28      0.99 o 
  -5   4   5        7.53        7.48      0.68 o 
  -4   4   5        3.51        5.08      0.57 o 
  -3   4   5       11.48       11.06      0.65 o 
  -2   4   5      470.49      491.53      4.21 o 
  -1   4   5       47.34       59.10      1.34 o 
   0   4   5       50.84       57.86      1.68 o 
   1   4   5       27.45       32.14      1.84 o 
   2   4   5        0.71       -0.40      0.41 o 
   3   4   5       22.11       18.50      1.15 o 
   4   4   5        3.45        4.14      0.80 o 
   5   4   5       37.59       36.80      1.43 o 
   6   4   5       81.15       77.73      2.47 o 
   7   4   5       85.80       89.00      2.51 o 
   8   4   5        0.01       -0.71      0.91 o 
   9   4   5        0.19        0.02      0.94 o 
  10   4   5        1.87        1.58      2.24 o 
  11   4   5        5.89        5.18      1.46 o 
  12   4   5        5.66        7.24      3.27 o 
  13   4   5        0.04        1.46      2.02 o 
  14   4   5        0.13       -1.59      1.59 o 
 -16   5   5        0.75       -0.90      1.43 o 
 -15   5   5        1.02        1.71      2.10 o 
 -14   5   5       15.66       13.20      2.11 o 
 -13   5   5        5.83        5.45      1.31 o 
 -12   5   5       23.19       21.60      2.97 o 
 -11   5   5       17.00       16.52      1.59 o 
 -10   5   5        0.36        1.26      0.92 o 
  -9   5   5       34.16       33.68      1.85 o 
  -8   5   5       65.16       69.04      2.29 o 
  -7   5   5      675.43      684.53      7.75 o 
  -6   5   5        2.35        3.89      0.69 o 
  -5   5   5       73.95       76.92      1.71 o 
  -4   5   5       43.34       39.00      2.40 o 
  -3   5   5       65.51       74.71      2.42 o 
  -2   5   5        0.13       -0.38      0.44 o 
  -1   5   5       28.38       22.97      1.02 o 
   0   5   5       45.43       56.25      1.78 o 
   1   5   5       27.99       31.88      1.17 o 
   2   5   5       37.60       33.95      1.43 o 
   3   5   5       32.87       32.40      2.69 o 
   4   5   5      106.31      107.64      2.46 o 
   5   5   5        6.75        5.96      0.85 o 
   6   5   5       32.49       30.72      1.43 o 
   7   5   5        8.54        7.00      1.29 o 
   8   5   5        8.80        9.16      1.50 o 
   9   5   5        0.07       -0.85      0.98 o 
  10   5   5        3.14        5.02      2.24 o 
  11   5   5        4.03        7.32      1.99 o 
  12   5   5        0.86        4.86      2.07 o 
  13   5   5        0.62       -0.11      1.76 o 
 -15   6   5        1.33       -0.25      2.17 o 
 -14   6   5        0.29        0.61      1.41 o 
 -13   6   5       10.46        6.24      1.44 o 
 -12   6   5       44.73       49.84      3.09 o 
 -11   6   5        0.09       -0.03      1.02 o 
 -10   6   5        3.22        3.62      1.13 o 
  -9   6   5        4.89        6.67      1.21 o 
  -8   6   5       11.49       15.20      1.45 o 
  -7   6   5      156.59      170.12      5.81 o 
  -6   6   5        2.19        0.95      1.01 o 
  -5   6   5      784.39      759.50      6.08 o 
  -4   6   5       98.46      100.90      2.68 o 
  -3   6   5       15.62       16.92      1.35 o 
  -2   6   5        5.10        5.72      0.89 o 
  -1   6   5       12.13       14.39      1.30 o 
   0   6   5       59.18       55.96      1.90 o 
   1   6   5       20.74       24.50      1.41 o 
   2   6   5       89.79       88.64      1.92 o 
   3   6   5       64.03       63.88      1.73 o 
   4   6   5        0.71        1.08      0.79 o 
   5   6   5       32.57       34.16      1.74 o 
   6   6   5        1.99        2.59      1.27 o 
   7   6   5        5.23        5.08      1.21 o 
   8   6   5       10.40        8.16      2.12 o 
   9   6   5        1.82        1.60      1.62 o 
  10   6   5        4.52        4.38      2.00 o 
  11   6   5        0.37        2.03      1.90 o 
  12   6   5        1.37        2.39      1.39 o 
 -14   7   5        1.48        0.54      2.86 o 
 -13   7   5        3.05        2.75      1.68 o 
 -12   7   5        0.24       -0.22      1.18 o 
 -11   7   5        1.95        2.19      2.03 o 
 -10   7   5        7.03        6.97      1.39 o 
  -9   7   5        0.33       -0.36      1.74 o 
  -8   7   5        5.03        4.01      1.21 o 
  -7   7   5       27.77       23.09      5.37 o 
  -6   7   5      118.37      102.17      3.36 o 
  -5   7   5      127.41      117.98      3.55 o 
  -4   7   5       15.06       18.64      1.88 o 
  -3   7   5       14.64       14.40      1.03 o 
  -2   7   5        2.49        3.65      0.85 o 
  -1   7   5        0.07       -0.57      0.90 o 
   0   7   5        1.57        0.36      0.96 o 
   1   7   5      113.34      110.68      3.56 o 
   2   7   5       75.74       78.96      3.57 o 
   3   7   5       15.38       14.75      1.84 o 
   4   7   5        0.47       -0.97      0.97 o 
   5   7   5        0.06       -0.47      1.46 o 
   6   7   5        0.03       -0.75      1.21 o 
   7   7   5       15.75       17.22      1.88 o 
   8   7   5        0.30       -0.58      1.04 o 
   9   7   5        3.54        7.39      2.70 o 
  10   7   5        4.63        3.50      1.85 o 
  11   7   5        0.63        0.62      1.12 o 
  12   7   5        7.17        8.56      1.60 o 
 -13   8   5        0.71        2.69      4.30 o 
 -12   8   5        3.53        4.34      3.21 o 
 -11   8   5        2.67        2.73      1.54 o 
 -10   8   5       22.08       19.68      2.21 o 
  -9   8   5       11.19        8.24      1.73 o 
  -8   8   5      147.72      137.53      4.32 o 
  -7   8   5        6.26        6.42      1.66 o 
  -6   8   5        1.76        2.62      2.33 o 
  -5   8   5       24.82       22.87      3.45 o 
  -4   8   5       34.51       39.38      3.20 o 
  -3   8   5        0.42       -0.11      1.10 o 
  -2   8   5        1.49        1.64      0.92 o 
  -1   8   5       42.82       37.64      2.20 o 
   0   8   5       34.15       34.58      1.87 o 
   1   8   5        3.43        3.85      1.37 o 
   2   8   5        5.61        4.98      1.54 o 
   3   8   5       20.00       20.47      2.23 o 
   4   8   5       38.28       39.94      2.67 o 
   5   8   5        0.03       -0.33      1.55 o 
   6   8   5        5.43        6.63      2.20 o 
   7   8   5       18.35       19.30      2.23 o 
   8   8   5        1.84        1.35      1.35 o 
   9   8   5        0.50        0.07      1.32 o 
  10   8   5        1.27        1.19      2.53 o 
 -12   9   5        0.59        4.45      2.91 o 
 -11   9   5        6.91       15.39      3.60 o 
 -10   9   5        1.45        2.96      2.54 o 
  -9   9   5        2.97        7.26      2.85 o 
  -8   9   5        1.79        2.81      2.65 o 
  -7   9   5        4.04        2.59      2.62 o 
  -6   9   5        2.18        1.44      2.35 o 
  -5   9   5       13.40       12.05      3.12 o 
  -4   9   5        5.45        5.11      2.66 o 
  -3   9   5        7.59        5.97      1.61 o 
  -2   9   5        3.03        3.62      1.52 o 
  -1   9   5        0.68        2.47      1.89 o 
   0   9   5        0.08        1.16      1.48 o 
   1   9   5        0.61        0.90      1.17 o 
   2   9   5       22.12       19.59      1.80 o 
   3   9   5       14.23       13.90      1.66 o 
   4   9   5       50.39       48.15      2.38 o 
   5   9   5        6.59        8.09      2.94 o 
   6   9   5       32.11       30.22      2.70 o 
   7   9   5        8.22        8.61      1.83 o 
   8   9   5        4.13        6.01      1.76 o 
   9   9   5        7.77       10.30      2.15 o 
 -10  10   5       26.90       25.64      4.26 o 
  -9  10   5        0.69        0.32      2.87 o 
  -8  10   5       13.86       14.57      3.56 o 
  -7  10   5        1.53        2.90      2.76 o 
  -6  10   5        0.03        1.43      2.47 o 
  -5  10   5        0.26        3.04      2.54 o 
  -4  10   5        4.63        6.33      2.92 o 
  -3  10   5       15.14       14.22      3.29 o 
  -2  10   5        7.19        6.08      2.11 o 
  -1  10   5        3.62        5.21      1.73 o 
   0  10   5        0.90        2.65      1.66 o 
   1  10   5        1.73        1.66      1.53 o 
   2  10   5        4.04        6.58      1.95 o 
   3  10   5        0.18        1.18      1.66 o 
   4  10   5       22.90       21.67      3.49 o 
   5  10   5       14.60       14.91      3.22 o 
   6  10   5       10.11       10.97      2.91 o 
   7  10   5        3.33        5.23      2.21 o 
  -7  11   5        0.04        5.94      3.11 o 
  -6  11   5        1.51        0.99      2.91 o 
  -5  11   5        5.69        5.88      3.13 o 
  -4  11   5        1.03        3.26      3.05 o 
  -3  11   5        0.17        4.25      3.16 o 
  -2  11   5        0.39        0.58      2.88 o 
  -1  11   5        0.73        0.19      1.57 o 
   0  11   5        1.65        2.87      1.85 o 
   1  11   5        2.64        1.60      1.77 o 
   2  11   5        8.93        9.09      2.21 o 
   3  11   5        0.37       -0.76      1.99 o 
   4  11   5        0.87       -1.66      1.93 o 
 -17   0   6        3.96        4.38      1.61 o 
 -16   0   6        0.00        0.23      1.18 o 
 -15   0   6        0.69        1.11      1.28 o 
 -14   0   6      110.58      109.13      4.08 o 
 -13   0   6      122.54      136.76      6.01 o 
 -12   0   6       19.55       21.62      2.79 o 
 -11   0   6        4.30        4.98      1.66 o 
 -10   0   6        0.81        2.10      1.26 o 
  -9   0   6       50.90       53.91      2.10 o 
  -8   0   6        2.98        3.32      1.15 o 
  -7   0   6      200.36      206.73      4.15 o 
  -6   0   6     1577.10     1619.81     18.24 o 
  -5   0   6       39.27       34.04      1.59 o 
  -4   0   6      448.63      467.48      8.63 o 
  -3   0   6      438.91      440.43      7.83 o 
  -2   0   6      725.01      675.62      7.99 o 
  -1   0   6       28.48       23.92      2.55 o 
   1   0   6     1101.31     1193.76     18.47 o 
   2   0   6      173.90      220.38      5.51 o 
   3   0   6      973.22     1043.37     16.88 o 
   4   0   6       20.94       20.09      1.83 o 
   5   0   6      160.36      151.99      4.65 o 
   6   0   6      211.23      193.44      5.50 o 
   7   0   6       59.91       51.01      2.31 o 
   8   0   6      172.54      162.22      4.56 o 
   9   0   6        6.98        8.57      1.21 o 
  10   0   6       76.67       71.02      2.53 o 
  11   0   6        4.00        3.13      1.58 o 
  12   0   6       46.34       45.61      3.46 o 
  13   0   6       15.92       12.64      3.26 o 
  14   0   6        9.24        4.37      2.05 o 
 -17   1   6        1.68        2.70      1.10 o 
 -16   1   6        1.35        1.64      0.93 o 
 -15   1   6        6.41        8.37      1.21 o 
 -14   1   6       59.38       59.49      2.51 o 
 -13   1   6      112.00      110.63      3.18 o 
 -12   1   6       97.72       98.21      3.38 o 
 -11   1   6      850.55      874.88     11.57 o 
 -10   1   6       44.12       44.36      1.71 o 
  -9   1   6      107.56      108.39      2.41 o 
  -8   1   6        1.72        0.97      0.53 o 
  -7   1   6      183.89      182.74      2.37 o 
  -6   1   6     1668.24     1777.33     12.86 o 
  -5   1   6      473.02      484.71      5.00 o 
  -4   1   6     2637.32     2815.54     24.16 o 
  -3   1   6       65.82       59.45      2.03 o 
  -2   1   6       98.29       93.15      2.91 o 
  -1   1   6      440.69      452.72      4.86 o 
   0   1   6      206.75      198.49      3.50 o 
   1   1   6     3410.56     3572.18     28.33 o 
   2   1   6      340.64      340.42      3.64 o 
   3   1   6     1132.82     1228.65      9.71 o 
   4   1   6      165.67      173.87      3.02 o 
   5   1   6       38.88       40.77      1.52 o 
   6   1   6      200.44      185.80      2.82 o 
   7   1   6      244.62      240.83      3.09 o 
   8   1   6      818.81      796.51      9.17 o 
   9   1   6      144.51      134.81      2.25 o 
  10   1   6       17.35       14.80      1.21 o 
  11   1   6        9.59        8.05      2.00 o 
  12   1   6        4.67        5.28      2.19 o 
  13   1   6        1.38        0.93      1.21 o 
  14   1   6        6.81        8.57      1.76 o 
 -17   2   6        0.37        1.55      1.09 o 
 -16   2   6        2.34        1.87      1.13 o 
 -15   2   6        1.20        0.55      1.04 o 
 -14   2   6        0.01       -0.64      0.86 o 
 -13   2   6        0.96        1.37      1.25 o 
 -12   2   6        7.57        7.28      1.41 o 
 -11   2   6        2.42        2.36      0.79 o 
 -10   2   6       10.51       10.80      1.09 o 
  -9   2   6      222.57      215.89      4.19 o 
  -8   2   6       88.69       87.21      2.63 o 
  -7   2   6       16.17       13.23      0.82 o 
  -6   2   6      254.16      266.78      2.94 o 
  -5   2   6       28.73       27.96      0.98 o 
  -4   2   6       15.07       12.42      0.72 o 
  -3   2   6        9.70       15.59      0.87 o 
  -2   2   6      868.26      913.30      7.29 o 
  -1   2   6      544.74      532.88      7.13 o 
   0   2   6      297.02      311.80      3.38 o 
   1   2   6       44.15       57.09      1.41 o 
   2   2   6       13.58       13.24      0.98 o 
   3   2   6        3.07        2.48      0.54 o 
   4   2   6      296.05      282.80      3.44 o 
   5   2   6       62.76       50.14      1.35 o 
   6   2   6      395.31      384.59      3.94 o 
   7   2   6        4.30        5.94      0.77 o 
   8   2   6        8.36        7.57      0.83 o 
   9   2   6        3.61        4.56      1.04 o 
  10   2   6       20.14       21.61      1.51 o 
  11   2   6        2.65        4.62      1.94 o 
  12   2   6        1.96        1.84      1.39 o 
  13   2   6        1.69        1.20      1.60 o 
  14   2   6        5.78       10.29      2.06 o 
 -17   3   6        7.84        7.42      1.60 o 
 -16   3   6       20.43       22.97      3.66 o 
 -15   3   6        1.37        1.00      1.02 o 
 -14   3   6        0.00       -0.22      0.90 o 
 -13   3   6        1.13        1.81      0.97 o 
 -12   3   6        0.63        0.33      0.89 o 
 -11   3   6       38.90       38.48      1.60 o 
 -10   3   6        3.11        3.19      0.81 o 
  -9   3   6      670.91      688.03      6.61 o 
  -8   3   6       52.54       52.31      1.60 o 
  -7   3   6        0.01        0.32      0.37 o 
  -6   3   6        1.14        0.08      0.36 o 
  -5   3   6       18.86       15.92      0.82 o 
  -4   3   6      142.44      156.94      2.56 o 
  -3   3   6       23.39       17.69      1.00 o 
  -2   3   6        6.92        7.27      1.28 o 
  -1   3   6       37.95       38.29      1.16 o 
   0   3   6      102.78      103.30      1.81 o 
   1   3   6      100.91       95.53      1.80 o 
   2   3   6        2.61        1.85      0.68 o 
   3   3   6        0.41        1.04      0.59 o 
   4   3   6       40.78       39.92      1.74 o 
   5   3   6       97.89       96.37      1.80 o 
   6   3   6      196.20      187.98      2.61 o 
   7   3   6       31.30       27.72      1.62 o 
   8   3   6        0.55       -0.45      1.07 o 
   9   3   6        0.49       -0.36      0.94 o 
  10   3   6        6.14        6.54      1.14 o 
  11   3   6        0.53        1.93      1.53 o 
  12   3   6        3.58        5.75      1.26 o 
  13   3   6        4.44        6.59      2.43 o 
  14   3   6        0.13        0.47      1.45 o 
 -16   4   6        0.61        0.64      1.38 o 
 -15   4   6        0.15       -1.23      1.23 o 
 -14   4   6       11.12       12.28      3.28 o 
 -13   4   6        0.01       -0.74      1.53 o 
 -12   4   6       11.86       11.29      1.41 o 
 -11   4   6       21.24       18.34      1.28 o 
 -10   4   6       15.90       14.44      1.24 o 
  -9   4   6      162.06      150.75      2.66 o 
  -8   4   6      306.23      299.49      3.78 o 
  -7   4   6      387.88      377.73      4.21 o 
  -6   4   6       10.70       11.10      0.69 o 
  -5   4   6        1.82        1.65      0.52 o 
  -4   4   6       28.84       29.69      1.33 o 
  -3   4   6        9.98        9.20      0.74 o 
  -2   4   6       46.15       49.91      2.62 o 
  -1   4   6       54.76       52.66      1.72 o 
   0   4   6       29.03       29.85      1.18 o 
   1   4   6       46.39       46.54      1.43 o 
   2   4   6       59.39       57.13      1.98 o 
   3   4   6      118.15      107.81      2.44 o 
   4   4   6      184.97      175.52      3.18 o 
   5   4   6      172.96      166.86      2.82 o 
   6   4   6       83.43       80.78      2.07 o 
   7   4   6        2.52        1.61      0.70 o 
   8   4   6       24.68       30.65      1.89 o 
   9   4   6        1.98        2.27      0.97 o 
  10   4   6       11.39       13.40      1.52 o 
  11   4   6        6.76        7.65      1.36 o 
  12   4   6        0.14       -0.71      0.98 o 
  13   4   6        0.86        0.17      2.22 o 
 -16   5   6        1.97        2.11      1.59 o 
 -15   5   6        0.45       -0.13      1.53 o 
 -14   5   6        0.05       -0.10      1.26 o 
 -13   5   6       22.29       22.21      3.47 o 
 -12   5   6       12.33       13.52      1.60 o 
 -11   5   6        1.15        1.46      0.98 o 
 -10   5   6       23.80       22.96      1.75 o 
  -9   5   6       11.94       13.16      1.39 o 
  -8   5   6        1.06        0.97      0.95 o 
  -7   5   6      113.86       96.57      4.55 o 
  -6   5   6       78.73       79.56      1.80 o 
  -5   5   6       18.23       17.91      1.05 o 
  -4   5   6        4.98        6.41      0.95 o 
  -3   5   6       22.03       31.69      1.67 o 
  -2   5   6        0.83        1.75      0.75 o 
  -1   5   6       98.76       96.38      2.28 o 
   0   5   6       50.66       52.91      1.54 o 
   1   5   6       16.36       17.08      1.05 o 
   2   5   6        3.19        4.86      0.79 o 
   3   5   6       14.92       16.14      1.09 o 
   4   5   6      189.78      199.13      3.28 o 
   5   5   6       14.97       13.96      1.14 o 
   6   5   6        0.12       -0.68      0.68 o 
   7   5   6        9.78       12.46      1.32 o 
   8   5   6        4.10        4.23      1.05 o 
   9   5   6        8.53       11.67      1.44 o 
  10   5   6       21.21       27.08      2.01 o 
  11   5   6        4.26        6.69      1.40 o 
  12   5   6       10.79       15.96      2.38 o 
  13   5   6        5.98        6.73      2.70 o 
 -15   6   6        0.00       -0.23      1.50 o 
 -14   6   6        3.31        3.97      1.61 o 
 -13   6   6        7.88        8.42      1.76 o 
 -12   6   6        0.38        0.15      1.13 o 
 -11   6   6        5.42        4.40      1.23 o 
 -10   6   6        8.28        9.10      1.40 o 
  -9   6   6        6.38        6.75      1.19 o 
  -8   6   6       26.81       22.28      1.70 o 
  -7   6   6       45.33       49.71      3.77 o 
  -6   6   6       72.38       67.42      2.88 o 
  -5   6   6      169.99      155.72      3.02 o 
  -4   6   6       76.60       77.16      2.66 o 
  -3   6   6        6.47        5.23      0.90 o 
  -2   6   6        0.76        1.25      0.75 o 
  -1   6   6        0.72       -0.15      0.70 o 
   0   6   6        3.52        2.94      0.88 o 
   1   6   6      103.84      106.14      3.08 o 
   2   6   6       43.14       47.52      1.65 o 
   3   6   6       13.64       13.82      1.13 o 
   4   6   6       43.31       43.50      1.68 o 
   5   6   6       31.42       32.26      1.58 o 
   6   6   6        0.11       -0.87      0.87 o 
   7   6   6        0.08        1.10      1.01 o 
   8   6   6        0.55       -0.29      1.05 o 
   9   6   6        0.11        2.47      1.31 o 
  10   6   6        0.01       -0.26      1.29 o 
  11   6   6        0.97        1.13      1.44 o 
  12   6   6        0.06        0.51      1.48 o 
 -14   7   6       10.27        9.02      2.15 o 
 -13   7   6       12.70       16.05      2.42 o 
 -12   7   6        2.18        4.67      2.15 o 
 -11   7   6        3.39        3.63      1.47 o 
 -10   7   6        5.93        6.33      1.58 o 
  -9   7   6       54.44       50.48      3.97 o 
  -8   7   6       31.05       29.83      2.41 o 
  -7   7   6      191.89      168.22      4.70 o 
  -6   7   6        2.87        0.95      1.22 o 
  -5   7   6        1.78        0.96      0.82 o 
  -4   7   6        2.15        1.26      0.81 o 
  -3   7   6        1.21        0.80      0.78 o 
  -2   7   6        3.83        3.47      0.92 o 
  -1   7   6        4.24        5.58      1.28 o 
   0   7   6       66.38       61.60      2.84 o 
   1   7   6       33.43       32.17      2.27 o 
   2   7   6        0.67        0.15      1.07 o 
   3   7   6       20.08       19.66      2.02 o 
   4   7   6      100.18      105.73      3.69 o 
   5   7   6       93.46       91.06      3.56 o 
   6   7   6       22.75       22.86      3.10 o 
   7   7   6        8.01        6.92      1.49 o 
   8   7   6        9.26       12.91      1.92 o 
   9   7   6        1.37        4.02      1.53 o 
  10   7   6        2.29        3.07      1.55 o 
  11   7   6        7.22        8.31      2.77 o 
 -13   8   6        2.01        3.39      1.68 o 
 -12   8   6        0.58       -0.01      2.27 o 
 -11   8   6        5.95        7.80      1.96 o 
 -10   8   6        2.84        2.89      1.80 o 
  -9   8   6        2.16        3.54      2.28 o 
  -8   8   6       73.62       61.82      3.13 o 
  -7   8   6       80.47       75.59      3.36 o 
  -6   8   6       23.82       20.04      3.39 o 
  -5   8   6        1.18        1.87      2.19 o 
  -4   8   6       13.54       11.31      1.30 o 
  -3   8   6       28.82       27.05      1.70 o 
  -2   8   6        9.01        8.03      1.56 o 
  -1   8   6       17.29       17.25      1.91 o 
   0   8   6       34.56       33.00      2.55 o 
   1   8   6       17.63       17.77      2.04 o 
   2   8   6        3.84        3.73      1.39 o 
   3   8   6       70.46       78.58      3.67 o 
   4   8   6       36.81       32.88      2.64 o 
   5   8   6        1.31        0.71      1.51 o 
   6   8   6       33.09       33.75      3.90 o 
   7   8   6        0.00       -0.35      1.49 o 
   8   8   6        0.57        1.01      1.72 o 
   9   8   6        2.02        2.87      2.38 o 
  10   8   6        3.48        5.33      2.08 o 
 -11   9   6        2.20        9.21      3.36 o 
 -10   9   6        1.02        1.06      2.87 o 
  -9   9   6       11.77       10.30      3.43 o 
  -8   9   6       11.00        7.06      3.07 o 
  -7   9   6        3.67        2.17      2.40 o 
  -6   9   6        0.34       -0.19      2.36 o 
  -5   9   6        3.58        4.27      2.61 o 
  -4   9   6        8.38       11.12      2.96 o 
  -3   9   6       10.23       10.26      1.83 o 
  -2   9   6        7.82        8.33      1.32 o 
  -1   9   6       15.17       16.71      3.38 o 
   0   9   6        1.24        1.14      1.40 o 
   1   9   6        4.87        2.99      1.55 o 
   2   9   6        1.88        0.54      1.15 o 
   3   9   6       22.47       19.25      1.86 o 
   4   9   6        0.08        0.99      1.34 o 
   5   9   6        4.46        5.58      1.60 o 
   6   9   6       12.41        9.09      1.81 o 
   7   9   6        0.55        1.54      1.45 o 
   8   9   6        7.22        8.84      1.94 o 
  -9  10   6        4.02        7.54      3.10 o 
  -8  10   6        0.00        3.18      2.92 o 
  -7  10   6        2.37        4.90      2.85 o 
  -6  10   6        0.97        4.94      3.10 o 
  -5  10   6        0.44        2.85      2.64 o 
  -4  10   6        0.47        1.74      2.77 o 
  -3  10   6       19.89       10.77      3.31 o 
  -2  10   6       14.56       16.73      2.32 o 
  -1  10   6        7.83        4.99      1.85 o 
   0  10   6        1.52        2.84      1.74 o 
   1  10   6        1.12        2.26      1.72 o 
   2  10   6        0.57       -0.24      1.97 o 
   3  10   6        0.02        0.68      1.23 o 
   4  10   6        0.64        1.15      1.35 o 
   5  10   6        0.89        0.99      1.41 o 
   6  10   6        0.00        0.54      4.35 o 
  -6  11   6        0.41        2.32      3.14 o 
  -5  11   6        2.39        1.87      3.17 o 
  -4  11   6        0.11        2.30      3.13 o 
  -3  11   6        0.43        4.29      3.23 o 
  -2  11   6        0.14        1.34      3.11 o 
  -1  11   6        1.27        1.41      2.54 o 
   0  11   6        0.03        1.16      1.71 o 
   1  11   6        0.01        0.95      2.86 o 
   2  11   6        5.18        7.04      2.80 o 
   3  11   6        0.35        1.41      2.10 o 
 -17   1   7        0.48        1.72      1.03 o 
 -16   1   7        0.04       -0.29      0.94 o 
 -15   1   7        3.33        3.11      1.22 o 
 -14   1   7       14.74       12.72      1.55 o 
 -13   1   7      109.25      119.07      3.31 o 
 -12   1   7        7.60        5.63      1.30 o 
 -11   1   7      215.59      220.59      5.01 o 
 -10   1   7       53.28       61.76      3.21 o 
  -9   1   7        0.49       -0.69      0.74 o 
  -8   1   7       50.27       56.87      1.47 o 
  -7   1   7       62.69       65.78      1.54 o 
  -6   1   7      366.74      377.54      4.45 o 
  -5   1   7        1.12        1.91      0.64 o 
  -4   1   7      307.13      342.50      4.10 o 
  -3   1   7      473.14      480.87      5.55 o 
  -2   1   7       86.34       85.70      2.21 o 
  -1   1   7      185.13      185.11      2.88 o 
   0   1   7        6.96        6.63      0.81 o 
   1   1   7      718.00      733.34      7.45 o 
   2   1   7        7.42        6.78      0.68 o 
   3   1   7       54.58       62.42      1.56 o 
   4   1   7        5.87        9.07      0.85 o 
   5   1   7       49.10       49.53      1.56 o 
   6   1   7      239.16      231.37      3.37 o 
   7   1   7      103.24       95.08      2.20 o 
   8   1   7       41.68       43.16      1.63 o 
   9   1   7        8.51        8.96      0.95 o 
  10   1   7        6.90        4.11      1.31 o 
  11   1   7        7.23        4.64      1.60 o 
  12   1   7        1.36        0.10      1.33 o 
  13   1   7        8.37        7.87      2.01 o 
 -17   2   7        0.09        1.56      1.11 o 
 -16   2   7       29.02       29.22      2.26 o 
 -15   2   7        5.06        4.75      1.29 o 
 -14   2   7        2.39        1.35      0.99 o 
 -13   2   7        1.03        0.08      1.21 o 
 -12   2   7        7.31        8.16      1.21 o 
 -11   2   7      121.50      129.78      2.63 o 
 -10   2   7      193.39      200.81      3.58 o 
  -9   2   7      478.04      462.55      5.69 o 
  -8   2   7      198.96      203.50      4.50 o 
  -7   2   7      132.57      129.21      2.32 o 
  -6   2   7       13.76       11.74      0.87 o 
  -5   2   7        2.89        1.84      0.51 o 
  -4   2   7      270.89      299.61      3.33 o 
  -3   2   7       15.19        7.28      0.70 o 
  -2   2   7       59.49       58.78      1.46 o 
  -1   2   7      254.79      272.37      4.20 o 
   0   2   7      146.08      169.03      4.17 o 
   1   2   7       89.25       99.02      1.93 o 
   2   2   7       20.87       19.22      1.59 o 
   3   2   7       16.66       15.67      1.00 o 
   4   2   7      114.98      104.94      2.13 o 
   5   2   7        0.25       -0.07      0.53 o 
   6   2   7       24.66       25.37      1.36 o 
   7   2   7       43.74       42.73      1.64 o 
   8   2   7       94.76       85.41      1.97 o 
   9   2   7        0.80        0.03      0.80 o 
  10   2   7       15.04       20.87      1.78 o 
  11   2   7        4.54        6.19      1.26 o 
  12   2   7        1.39        3.43      1.55 o 
  13   2   7        0.01       -0.24      1.48 o 
 -17   3   7        0.25       -0.18      2.40 o 
 -16   3   7        2.44        3.51      1.28 o 
 -15   3   7        3.78        3.47      1.25 o 
 -14   3   7        0.25       -0.20      0.95 o 
 -13   3   7       14.36       14.66      1.50 o 
 -12   3   7       16.86       16.27      1.48 o 
 -11   3   7        0.00       -0.35      0.66 o 
 -10   3   7        6.68        7.87      0.98 o 
  -9   3   7       33.17       27.20      1.42 o 
  -8   3   7        0.14       -0.77      0.77 o 
  -7   3   7      141.66      151.27      3.79 o 
  -6   3   7       66.96       71.62      2.49 o 
  -5   3   7       55.61       59.94      1.45 o 
  -4   3   7        0.18        0.83      0.48 o 
  -3   3   7       29.04       34.17      1.24 o 
  -2   3   7      118.05      122.47      2.37 o 
  -1   3   7      635.43      689.82      6.16 o 
   0   3   7       56.38       61.36      1.63 o 
   1   3   7      144.39      150.87      3.00 o 
   2   3   7       88.86       77.91      2.11 o 
   3   3   7       22.79       19.81      1.35 o 
   4   3   7      103.08       98.40      2.13 o 
   5   3   7       50.98       52.24      1.73 o 
   6   3   7      526.54      507.79      7.79 o 
   7   3   7       21.18       23.42      1.39 o 
   8   3   7       47.50       49.21      1.81 o 
   9   3   7        4.16        3.43      1.08 o 
  10   3   7       14.02       21.07      3.13 o 
  11   3   7       14.39       20.24      1.87 o 
  12   3   7        3.98        6.31      1.40 o 
  13   3   7        6.09       11.42      2.20 o 
 -16   4   7        1.61        1.92      1.56 o 
 -15   4   7        3.21        5.90      1.82 o 
 -14   4   7       10.12       13.45      2.97 o 
 -13   4   7        2.19        1.85      2.18 o 
 -12   4   7        4.21        6.36      1.72 o 
 -11   4   7       11.31       12.63      1.15 o 
 -10   4   7        6.19        3.76      0.84 o 
  -9   4   7       82.31       86.73      2.12 o 
  -8   4   7        0.00       -0.21      0.65 o 
  -7   4   7        8.68        8.11      0.88 o 
  -6   4   7       11.31       12.77      0.88 o 
  -5   4   7       13.08       14.57      0.79 o 
  -4   4   7      103.84      101.35      1.90 o 
  -3   4   7       35.03       35.63      1.08 o 
  -2   4   7       50.48       59.95      1.78 o 
  -1   4   7      275.84      262.33      3.28 o 
   0   4   7       41.43       41.34      1.44 o 
   1   4   7        5.40        5.08      0.77 o 
   2   4   7      108.66      106.02      2.53 o 
   3   4   7       10.36       11.25      1.77 o 
   4   4   7      446.60      434.70      5.07 o 
   5   4   7       43.45       45.44      1.73 o 
   6   4   7        0.18       -0.57      0.65 o 
   7   4   7       27.66       29.85      1.58 o 
   8   4   7        2.05        1.08      0.92 o 
   9   4   7        0.06        0.36      1.09 o 
  10   4   7        5.34        7.32      1.33 o 
  11   4   7        5.48        8.90      1.49 o 
  12   4   7        0.02        1.77      1.09 o 
  13   4   7        2.23        3.65      1.81 o 
 -16   5   7        0.00       -0.90      1.51 o 
 -15   5   7        0.31        1.21      1.55 o 
 -14   5   7        0.35        0.05      2.44 o 
 -13   5   7        1.25        1.03      1.64 o 
 -12   5   7        0.83        2.27      1.12 o 
 -11   5   7       17.61       18.64      1.84 o 
 -10   5   7        0.95        1.04      0.96 o 
  -9   5   7       48.52       45.33      2.10 o 
  -8   5   7        2.44        1.92      0.95 o 
  -7   5   7       90.78       83.23      2.46 o 
  -6   5   7        3.25        1.73      0.66 o 
  -5   5   7       13.33       16.05      1.25 o 
  -4   5   7       12.52       15.10      2.45 o 
  -3   5   7        1.50        1.82      1.56 o 
  -2   5   7       98.60      102.50      2.27 o 
  -1   5   7       87.66       85.07      1.93 o 
   0   5   7      164.77      172.26      2.78 o 
   1   5   7        9.88       10.39      0.99 o 
   2   5   7       76.91       81.44      2.22 o 
   3   5   7       17.30       19.38      1.28 o 
   4   5   7      146.04      153.42      2.82 o 
   5   5   7      116.48      115.69      4.66 o 
   6   5   7        0.73        1.20      0.79 o 
   7   5   7        1.25        0.64      0.85 o 
   8   5   7        4.78        6.15      1.18 o 
   9   5   7        5.33        4.39      1.17 o 
  10   5   7        0.63        1.88      1.07 o 
  11   5   7        2.69        2.73      1.21 o 
  12   5   7        0.01        0.75      1.39 o 
 -15   6   7        0.65       -0.08      1.57 o 
 -14   6   7        5.59        3.59      1.74 o 
 -13   6   7        0.31        2.01      1.32 o 
 -12   6   7        9.04       10.93      2.13 o 
 -11   6   7        0.64        1.99      1.15 o 
 -10   6   7        0.76        1.24      1.10 o 
  -9   6   7        8.43       10.41      2.51 o 
  -8   6   7        2.28        2.59      1.38 o 
  -7   6   7        0.52        0.02      1.16 o 
  -6   6   7       25.62       19.04      1.93 o 
  -5   6   7       10.13        7.87      1.09 o 
  -4   6   7        2.19        1.71      0.87 o 
  -3   6   7       16.78       15.97      1.31 o 
  -2   6   7       14.79       18.83      1.41 o 
  -1   6   7       10.40       10.59      1.86 o 
   0   6   7       18.08       19.57      1.50 o 
   1   6   7      169.69      178.47      3.50 o 
   2   6   7      373.66      374.58      4.68 o 
   3   6   7       70.46       69.51      2.06 o 
   4   6   7       11.08        9.00      1.12 o 
   5   6   7        1.96        1.82      0.89 o 
   6   6   7        0.03       -0.26      0.77 o 
   7   6   7        1.46        1.58      1.13 o 
   8   6   7        9.89       11.63      2.00 o 
   9   6   7       25.95       24.47      2.46 o 
  10   6   7        0.22        0.40      1.37 o 
  11   6   7        0.96        1.70      1.55 o 
 -14   7   7        0.49       -0.07      1.93 o 
 -13   7   7        5.91        9.18      3.94 o 
 -12   7   7        4.41        3.98      1.66 o 
 -11   7   7        2.25        0.27      1.32 o 
 -10   7   7        2.15        1.45      4.35 o 
  -9   7   7       15.48       14.21      4.20 o 
  -8   7   7        2.43        1.60      1.38 o 
  -7   7   7        1.00        1.35      1.32 o 
  -6   7   7       10.21       10.10      1.74 o 
  -5   7   7       90.34       87.75      3.36 o 
  -4   7   7       15.18       13.94      1.34 o 
  -3   7   7        5.35        3.00      0.97 o 
  -2   7   7        1.64        2.21      0.90 o 
  -1   7   7        1.02        1.50      0.89 o 
   0   7   7       19.49       22.17      5.59 o 
   1   7   7       27.70       25.58      3.10 o 
   2   7   7      161.62      156.67      6.45 o 
   3   7   7       38.50       39.10      2.68 o 
   4   7   7       54.20       53.00      2.94 o 
   5   7   7        3.04        1.88      1.36 o 
   6   7   7        8.53        9.22      2.33 o 
   7   7   7        8.58        8.81      2.44 o 
   8   7   7        0.26        1.40      1.98 o 
   9   7   7        1.67        4.48      1.62 o 
  10   7   7        8.05       11.32      2.09 o 
 -13   8   7        1.20        2.12      1.61 o 
 -12   8   7        0.08       -0.96      1.51 o 
 -11   8   7        2.67        5.62      4.73 o 
 -10   8   7       14.32       15.33      2.35 o 
  -9   8   7        1.55        2.23      1.51 o 
  -8   8   7        0.60       -0.87      1.31 o 
  -7   8   7       62.05       54.78      3.07 o 
  -6   8   7        3.46        4.25      1.46 o 
  -5   8   7        6.25        6.14      2.60 o 
  -4   8   7        8.73        7.95      1.22 o 
  -3   8   7       24.39       20.80      2.09 o 
  -2   8   7        0.43        1.00      1.18 o 
  -1   8   7       14.45       15.78      1.93 o 
   0   8   7        0.40        1.56      1.27 o 
   1   8   7       19.35       19.72      2.21 o 
   2   8   7       54.85       58.70      3.23 o 
   3   8   7        7.46        9.25      1.86 o 
   4   8   7       12.05        8.58      2.36 o 
   5   8   7       61.42       61.18      4.60 o 
   6   8   7        5.32        4.92      2.27 o 
   7   8   7        4.38        0.12      1.81 o 
   8   8   7        0.02       -1.11      1.57 o 
   9   8   7        1.79        3.91      2.29 o 
 -11   9   7       10.68       16.08      3.90 o 
 -10   9   7        0.61        4.74      3.26 o 
  -9   9   7       32.31       28.00      4.44 o 
  -8   9   7       15.88       11.02      3.55 o 
  -7   9   7        6.41        9.26      3.00 o 
  -6   9   7        0.01        0.17      2.33 o 
  -5   9   7        0.13       -0.99      2.44 o 
  -4   9   7        1.35        1.99      2.78 o 
  -3   9   7        2.04        0.54      1.53 o 
  -2   9   7        0.45       -0.43      0.95 o 
  -1   9   7        0.81       -0.45      0.98 o 
   0   9   7       19.89       19.64      2.30 o 
   1   9   7        0.18       -1.06      1.34 o 
   2   9   7        8.44        6.94      1.83 o 
   3   9   7        0.05        1.08      1.56 o 
   4   9   7        7.53        7.19      2.26 o 
   5   9   7        4.79        4.22      2.20 o 
   6   9   7        3.32        4.26      2.19 o 
   7   9   7        0.01        1.50      1.44 o 
  -9  10   7       15.77       16.79      4.09 o 
  -8  10   7        2.85        3.57      3.11 o 
  -7  10   7       16.69       19.66      4.04 o 
  -6  10   7        4.15        7.14      3.28 o 
  -5  10   7        2.67        5.37      3.05 o 
  -4  10   7        0.64        0.23      2.80 o 
  -3  10   7        2.98        0.95      2.97 o 
  -2  10   7        1.39        1.64      1.55 o 
  -1  10   7        3.23        2.94      1.32 o 
   0  10   7       13.72       14.51      1.84 o 
   1  10   7       11.45       10.07      1.69 o 
   2  10   7        0.84        0.14      1.64 o 
   3  10   7        4.29        4.35      1.49 o 
   4  10   7        1.75        3.17      1.61 o 
   5  10   7       13.72       12.55      2.12 o 
  -6  11   7        1.00       -1.09      3.03 o 
  -5  11   7        3.17        6.03      3.32 o 
  -4  11   7        4.48        4.81      3.44 o 
  -3  11   7        1.52        3.37      3.15 o 
  -2  11   7        0.32       -3.14      3.14 o 
  -1  11   7        0.31        3.64      1.82 o 
   0  11   7        0.11        0.26      1.73 o 
   1  11   7        0.35       -0.53      4.40 o 
   2  11   7        0.56       -0.25      4.70 o 
 -17   0   8        0.45        0.83      1.99 o 
 -16   0   8        0.32        1.01      1.44 o 
 -15   0   8        2.39        2.96      2.16 o 
 -14   0   8       25.90       23.44      3.23 o 
 -13   0   8       77.27       82.29      4.93 o 
 -12   0   8      379.26      407.20     10.46 o 
 -11   0   8      789.32      850.15     16.42 o 
 -10   0   8        5.94        5.72      1.70 o 
  -9   0   8       68.65       65.81      2.44 o 
  -8   0   8        7.22        8.52      1.29 o 
  -7   0   8      150.35      164.13      3.53 o 
  -6   0   8      212.78      233.98      4.27 o 
  -5   0   8        3.91        9.83      1.22 o 
  -4   0   8       24.61       32.68      1.86 o 
  -3   0   8       50.69       55.97      4.13 o 
  -2   0   8       99.22      111.52      2.89 o 
  -1   0   8       66.79       56.81      2.14 o 
   0   0   8        1.10        0.36      1.06 o 
   2   0   8       20.78       17.38      2.07 o 
   3   0   8      141.70      118.14      4.42 o 
   4   0   8       30.79       21.34      2.28 o 
   5   0   8       78.63       69.04      2.63 o 
   6   0   8      187.88      168.48      4.14 o 
   7   0   8        0.42       -0.29      0.82 o 
   8   0   8        0.00        0.61      0.88 o 
   9   0   8        1.17        1.79      1.01 o 
  10   0   8        0.01        0.23      0.98 o 
  11   0   8        0.20        0.10      1.74 o 
  12   0   8       20.50       16.12      3.25 o 
  13   0   8        0.03       -0.56      2.17 o 
 -17   1   8        1.67        1.96      1.10 o 
 -16   1   8        0.72       -1.01      1.09 o 
 -15   1   8        3.01        1.42      1.18 o 
 -14   1   8       10.15        9.24      2.76 o 
 -13   1   8      283.26      288.61      6.25 o 
 -12   1   8        6.11        9.45      3.44 o 
 -11   1   8       52.76       53.61      3.98 o 
 -10   1   8      110.05      104.91      2.72 o 
  -9   1   8       15.70       15.22      1.30 o 
  -8   1   8       45.04       50.95      1.53 o 
  -7   1   8       30.72       27.95      1.78 o 
  -6   1   8      262.06      287.73      5.61 o 
  -5   1   8      287.32      321.91      6.03 o 
  -4   1   8       65.20       63.77      1.83 o 
  -3   1   8        0.05       -0.42      0.60 o 
  -2   1   8      109.53      114.32      2.36 o 
  -1   1   8       13.09       14.23      1.06 o 
   0   1   8       11.10        6.23      1.00 o 
   1   1   8       59.75       64.51      2.37 o 
   2   1   8      123.72      140.06      3.38 o 
   3   1   8       17.37       18.99      1.11 o 
   4   1   8       92.66       91.74      2.04 o 
   5   1   8        2.55        5.11      0.80 o 
   6   1   8      122.62      110.42      2.41 o 
   7   1   8       10.25       11.58      1.05 o 
   8   1   8       16.48       13.54      1.16 o 
   9   1   8        0.52       -0.02      0.65 o 
  10   1   8        0.18        0.43      0.90 o 
  11   1   8        2.85        1.75      1.40 o 
  12   1   8        2.94        4.98      1.73 o 
  13   1   8        0.00        3.97      3.54 o 
 -17   2   8        1.01        1.12      1.23 o 
 -16   2   8        0.20        2.13      1.27 o 
 -15   2   8        8.18       10.07      2.08 o 
 -14   2   8       11.38       13.34      1.63 o 
 -13   2   8       61.02       64.15      2.53 o 
 -12   2   8       30.12       27.83      1.86 o 
 -11   2   8      113.85      121.31      2.93 o 
 -10   2   8       77.20       74.06      2.31 o 
  -9   2   8        0.65        0.17      0.83 o 
  -8   2   8        1.88        2.94      1.11 o 
  -7   2   8       39.47       40.54      1.54 o 
  -6   2   8       66.34       65.53      2.21 o 
  -5   2   8       14.00       17.93      1.16 o 
  -4   2   8        5.65        2.02      0.64 o 
  -3   2   8       47.19       48.05      1.60 o 
  -2   2   8       81.10       89.20      1.87 o 
  -1   2   8       16.51       18.22      1.18 o 
   0   2   8       27.12       33.59      1.35 o 
   1   2   8        9.91       12.31      1.15 o 
   2   2   8       36.50       36.77      1.70 o 
   3   2   8       79.32       80.08      1.97 o 
   4   2   8       42.98       44.32      1.58 o 
   5   2   8        0.04        0.61      0.74 o 
   6   2   8      119.81      115.31      2.47 o 
   7   2   8        1.80        2.70      0.74 o 
   8   2   8        9.89        9.17      1.06 o 
   9   2   8        5.83        6.05      0.97 o 
  10   2   8       13.29       20.22      2.10 o 
  11   2   8       15.09       17.04      2.78 o 
  12   2   8       17.39       19.75      2.51 o 
  13   2   8        0.05        3.74      1.70 o 
 -16   3   8        3.40        4.94      2.04 o 
 -15   3   8       92.56       98.09      4.00 o 
 -14   3   8        0.89        2.48      1.31 o 
 -13   3   8        1.88        0.30      0.99 o 
 -12   3   8        0.29        1.08      0.86 o 
 -11   3   8       24.35       22.91      1.43 o 
 -10   3   8       13.87       15.23      1.20 o 
  -9   3   8      144.49      141.33      2.66 o 
  -8   3   8      318.21      330.22      4.69 o 
  -7   3   8        2.29        2.58      0.65 o 
  -6   3   8        1.31        1.35      0.59 o 
  -5   3   8       30.45       30.39      1.25 o 
  -4   3   8       31.67       36.43      1.33 o 
  -3   3   8      623.09      616.90      5.82 o 
  -2   3   8      260.63      252.67      4.23 o 
  -1   3   8      719.20      777.97      8.01 o 
   0   3   8       10.35        9.12      1.07 o 
   1   3   8       69.05       64.66      1.77 o 
   2   3   8       47.73       49.78      2.65 o 
   3   3   8      104.45       95.50      3.93 o 
   4   3   8      150.61      128.88      2.53 o 
   5   3   8      180.06      174.33      3.04 o 
   6   3   8      268.63      267.98      3.91 o 
   7   3   8        8.75        8.66      1.07 o 
   8   3   8        7.76        6.70      0.98 o 
   9   3   8        6.05        6.19      1.23 o 
  10   3   8        0.27        0.92      1.02 o 
  11   3   8        0.45        2.70      1.12 o 
  12   3   8        0.45        2.34      1.63 o 
 -16   4   8        3.36        6.61      1.87 o 
 -15   4   8        0.91        2.94      1.70 o 
 -14   4   8        0.98        1.09      1.82 o 
 -13   4   8        0.04        0.80      1.42 o 
 -12   4   8        0.16        0.74      1.21 o 
 -11   4   8        8.26        9.15      1.32 o 
 -10   4   8       35.57       33.90      1.58 o 
  -9   4   8       20.67       21.23      1.30 o 
  -8   4   8        7.40        5.21      0.87 o 
  -7   4   8       35.67       28.75      1.37 o 
  -6   4   8       39.44       39.56      1.22 o 
  -5   4   8        0.33       -0.17      0.47 o 
  -4   4   8       66.48       69.26      1.71 o 
  -3   4   8      135.88      144.80      2.78 o 
  -2   4   8       17.32       14.77      1.19 o 
  -1   4   8      221.13      235.47      3.28 o 
   0   4   8      148.62      142.01      3.10 o 
   1   4   8        7.80       10.02      1.15 o 
   2   4   8      155.86      159.93      5.15 o 
   3   4   8        0.40        0.45      0.77 o 
   4   4   8      188.38      181.58      3.11 o 
   5   4   8       11.98       12.43      1.44 o 
   6   4   8       50.28       49.94      1.81 o 
   7   4   8       18.65       17.41      1.35 o 
   8   4   8        8.83        9.42      1.36 o 
   9   4   8       23.20       29.20      2.63 o 
  10   4   8        4.49        7.10      1.38 o 
  11   4   8        0.02        0.24      1.08 o 
  12   4   8        1.65        2.28      1.98 o 
 -15   5   8       15.43       18.51      4.69 o 
 -14   5   8        5.51        6.98      2.15 o 
 -13   5   8        2.69        2.07      1.50 o 
 -12   5   8        3.18        2.11      1.23 o 
 -11   5   8        2.62        2.60      1.17 o 
 -10   5   8       23.64       22.64      1.78 o 
  -9   5   8       55.50       57.25      2.35 o 
  -8   5   8        3.95        3.91      1.13 o 
  -7   5   8       96.24       91.20      3.28 o 
  -6   5   8        1.16       -0.79      0.79 o 
  -5   5   8       20.93       23.09      1.44 o 
  -4   5   8       15.84       14.13      1.26 o 
  -3   5   8      116.98      127.39      3.02 o 
  -2   5   8       15.93       12.38      1.05 o 
  -1   5   8      280.73      290.61      3.75 o 
   0   5   8      196.87      198.36      3.12 o 
   1   5   8       78.56       75.85      2.09 o 
   2   5   8       47.87       50.92      1.85 o 
   3   5   8      152.44      154.86      2.91 o 
   4   5   8      331.86      331.18      4.43 o 
   5   5   8       10.45       12.14      1.21 o 
   6   5   8        0.09        0.28      0.77 o 
   7   5   8        1.84        0.88      1.01 o 
   8   5   8       21.25       23.29      1.90 o 
   9   5   8        0.28       -0.54      0.99 o 
  10   5   8        0.02        1.28      1.16 o 
  11   5   8        4.39       10.84      1.68 o 
 -15   6   8        0.22        0.89      1.65 o 
 -14   6   8        0.88       -0.02      1.49 o 
 -13   6   8        4.98        6.21      1.87 o 
 -12   6   8        1.59        4.10      1.67 o 
 -11   6   8        0.38        0.06      1.88 o 
 -10   6   8       14.66       14.89      2.01 o 
  -9   6   8        1.23        1.47      1.60 o 
  -8   6   8       13.92       13.32      4.24 o 
  -7   6   8        0.30        1.94      1.36 o 
  -6   6   8        3.75        1.91      1.33 o 
  -5   6   8       10.21        7.42      1.14 o 
  -4   6   8       35.70       32.17      1.70 o 
  -3   6   8       19.87       12.95      1.30 o 
  -2   6   8       63.79       61.91      2.24 o 
  -1   6   8        1.26       -0.10      0.85 o 
   0   6   8        2.54        3.69      1.05 o 
   1   6   8       53.08       48.86      2.11 o 
   2   6   8       48.93       56.17      1.92 o 
   3   6   8      348.53      352.59      4.61 o 
   4   6   8       84.03       86.10      3.22 o 
   5   6   8        0.66        1.70      0.90 o 
   6   6   8        0.09       -0.27      0.82 o 
   7   6   8        1.59        2.21      1.31 o 
   8   6   8        0.83        1.89      1.33 o 
   9   6   8        0.03        1.36      1.48 o 
  10   6   8        1.63        2.90      2.33 o 
 -14   7   8        0.07       -1.71      1.71 o 
 -13   7   8        3.86        9.95      2.01 o 
 -12   7   8        4.70        4.75      1.78 o 
 -11   7   8        1.04        0.24      1.50 o 
 -10   7   8        1.26        1.76      1.46 o 
  -9   7   8        0.02        0.78      1.35 o 
  -8   7   8        2.06        1.97      1.39 o 
  -7   7   8        0.16        1.35      1.41 o 
  -6   7   8        6.63        3.80      2.58 o 
  -5   7   8        8.58        6.49      1.57 o 
  -4   7   8        2.76        3.40      1.02 o 
  -3   7   8        4.71        1.98      0.95 o 
  -2   7   8        3.80        3.39      1.03 o 
  -1   7   8        3.81        2.72      1.01 o 
   0   7   8        7.82        7.79      1.28 o 
   1   7   8       52.27       47.07      2.75 o 
   2   7   8       19.04       21.88      2.33 o 
   3   7   8        0.17        1.03      1.77 o 
   4   7   8        1.58        1.09      1.39 o 
   5   7   8        4.14        3.80      1.54 o 
   6   7   8        7.24        5.66      2.16 o 
   7   7   8        1.46       -1.09      1.42 o 
   8   7   8        1.85       -1.59      1.59 o 
   9   7   8        1.76        4.24      2.19 o 
 -12   8   8        0.43        1.23      1.64 o 
 -11   8   8        5.09        8.76      2.31 o 
 -10   8   8        1.16        7.10      3.04 o 
  -9   8   8       20.55       25.94      2.53 o 
  -8   8   8        6.22        6.45      1.78 o 
  -7   8   8        1.99        0.69      1.37 o 
  -6   8   8       35.75       28.96      2.45 o 
  -5   8   8        0.21        1.34      2.35 o 
  -4   8   8       16.88       16.58      2.55 o 
  -3   8   8        0.09       -1.06      1.06 o 
  -2   8   8       26.45       21.22      2.21 o 
  -1   8   8       25.04       28.71      2.86 o 
   0   8   8        3.92        4.01      2.47 o 
   1   8   8       98.82      102.91      3.97 o 
   2   8   8       24.09       22.06      2.43 o 
   3   8   8       50.98       47.77      2.99 o 
   4   8   8        0.45       -1.99      2.64 o 
   5   8   8       31.77       32.42      3.96 o 
   6   8   8        2.68       -0.11      1.51 o 
   7   8   8        8.90        6.37      2.42 o 
   8   8   8        1.16        0.60      2.02 o 
 -11   9   8        3.70        0.78      3.09 o 
 -10   9   8        1.85        1.26      3.21 o 
  -9   9   8        3.30        6.11      3.42 o 
  -8   9   8        0.07        0.66      3.01 o 
  -7   9   8        0.06        7.18      3.01 o 
  -6   9   8       10.61       12.24      3.49 o 
  -5   9   8        0.07        2.90      2.85 o 
  -4   9   8        0.64        1.32      2.65 o 
  -3   9   8        0.04        0.64      1.01 o 
  -2   9   8        0.06        0.35      2.26 o 
  -1   9   8        7.96        8.80      1.92 o 
   0   9   8       38.83       31.83      2.82 o 
   1   9   8        3.20        2.20      1.66 o 
   2   9   8        0.01       -0.12      1.69 o 
   3   9   8        0.04       -1.37      1.44 o 
   4   9   8        0.05       -0.86      1.63 o 
   5   9   8        0.52       -0.42      1.71 o 
   6   9   8        6.44        7.59      2.65 o 
   7   9   8        2.27        0.22      1.94 o 
  -8  10   8        8.99        0.00      3.18 o 
  -7  10   8        9.22       12.16      3.81 o 
  -6  10   8        0.03        2.28      3.07 o 
  -5  10   8        0.40        2.19      3.22 o 
  -4  10   8        1.55        0.07      3.05 o 
  -3  10   8        0.06       -1.16      3.05 o 
  -2  10   8       10.09        6.92      1.51 o 
  -1  10   8        5.93        5.37      1.45 o 
   0  10   8        2.18        2.27      2.16 o 
   1  10   8        3.35        1.39      2.42 o 
   2  10   8        1.24        0.51      1.29 o 
   3  10   8        0.08       -1.19      1.19 o 
   4  10   8        2.82        0.96      1.50 o 
  -4  11   8        1.23        0.50      3.38 o 
  -3  11   8        0.01       -2.72      3.30 o 
  -2  11   8       10.59        9.26      4.03 o 
  -1  11   8        2.58        6.76      2.23 o 
   0  11   8        6.32        5.95      5.12 o 
 -17   1   9        3.71        3.00      2.14 o 
 -16   1   9        0.85       -0.31      1.17 o 
 -15   1   9        9.12        8.16      1.45 o 
 -14   1   9        2.33        1.60      1.40 o 
 -13   1   9       73.04       78.46      3.49 o 
 -12   1   9       37.27       33.65      2.53 o 
 -11   1   9       70.96       69.95      3.10 o 
 -10   1   9       19.17       19.88      1.55 o 
  -9   1   9        0.45       -0.79      0.79 o 
  -8   1   9       12.52       13.67      1.05 o 
  -7   1   9       20.07       22.27      1.33 o 
  -6   1   9       36.86       43.39      2.98 o 
  -5   1   9      238.05      248.61      3.74 o 
  -4   1   9      270.52      252.80      5.57 o 
  -3   1   9        1.83        1.52      0.77 o 
  -2   1   9        3.30        3.31      0.81 o 
  -1   1   9       46.91       44.63      2.55 o 
   0   1   9      243.98      227.82      6.50 o 
   1   1   9       87.60       86.11      4.04 o 
   2   1   9        8.18        4.79      1.18 o 
   3   1   9       10.53        6.04      0.83 o 
   4   1   9        0.03       -0.10      0.61 o 
   5   1   9        9.24        6.85      1.59 o 
   6   1   9       19.73       17.27      1.28 o 
   7   1   9        0.41        0.17      0.62 o 
   8   1   9       17.93       20.68      1.66 o 
   9   1   9       16.38       15.83      1.34 o 
  10   1   9        5.48       10.54      1.48 o 
  11   1   9        0.01       -0.08      1.55 o 
  12   1   9        0.33        2.25      1.66 o 
 -17   2   9        0.09        1.36      1.28 o 
 -16   2   9        8.74        6.45      1.51 o 
 -15   2   9        1.12       -0.01      1.17 o 
 -14   2   9       26.92       30.13      2.21 o 
 -13   2   9       77.01       86.16      3.13 o 
 -12   2   9        2.52        2.68      1.24 o 
 -11   2   9       21.48       19.34      1.92 o 
 -10   2   9        0.01       -0.30      0.89 o 
  -9   2   9        1.93        2.87      0.98 o 
  -8   2   9       38.78       39.69      1.47 o 
  -7   2   9       17.17       14.84      1.19 o 
  -6   2   9        9.25        9.58      1.04 o 
  -5   2   9        8.31        9.05      1.57 o 
  -4   2   9        0.02        1.33      0.75 o 
  -3   2   9       36.01       33.20      1.83 o 
  -2   2   9      127.35      121.81      2.71 o 
  -1   2   9       64.93       66.20      2.10 o 
   0   2   9        9.83        7.56      1.05 o 
   1   2   9       56.03       49.21      2.59 o 
   2   2   9       17.78       19.14      1.46 o 
   3   2   9       20.84       18.99      1.25 o 
   4   2   9       67.30       59.28      1.81 o 
   5   2   9       20.49       22.00      1.36 o 
   6   2   9        0.04       -0.15      0.67 o 
   7   2   9       35.73       32.95      1.66 o 
   8   2   9        0.72        0.59      0.72 o 
   9   2   9        0.55        0.40      1.42 o 
  10   2   9        3.31        1.25      1.88 o 
  11   2   9        4.12        7.12      1.42 o 
  12   2   9        3.53        5.52      1.83 o 
 -16   3   9        4.85        4.44      2.70 o 
 -15   3   9       52.65       53.30      5.63 o 
 -14   3   9        0.40        2.25      1.17 o 
 -13   3   9       13.11       13.43      2.60 o 
 -12   3   9        1.71        2.19      1.00 o 
 -11   3   9       23.03       22.14      1.45 o 
 -10   3   9       64.82       68.04      2.08 o 
  -9   3   9       56.37       51.94      2.25 o 
  -8   3   9      184.12      174.74      3.44 o 
  -7   3   9       85.10       94.13      2.03 o 
  -6   3   9        0.12        0.15      0.59 o 
  -5   3   9        5.64        3.20      0.76 o 
  -4   3   9      179.98      171.76      2.77 o 
  -3   3   9       47.72       49.42      1.67 o 
  -2   3   9      334.09      339.09      4.70 o 
  -1   3   9       10.37       10.15      1.18 o 
   0   3   9      659.94      678.07      6.61 o 
   1   3   9      322.39      308.28      4.38 o 
   2   3   9       22.62       22.31      1.65 o 
   3   3   9        1.25       -0.68      0.68 o 
   4   3   9       14.63       15.01      1.22 o 
   5   3   9       36.36       38.05      1.66 o 
   6   3   9        1.62        2.17      0.93 o 
   7   3   9       42.78       38.42      1.75 o 
   8   3   9        4.04        5.67      0.99 o 
   9   3   9        5.19        4.22      1.37 o 
  10   3   9        3.36        5.22      1.31 o 
  11   3   9       20.06       21.26      2.28 o 
  12   3   9        4.72        4.35      1.74 o 
 -16   4   9        0.78        1.88      1.72 o 
 -15   4   9        0.62        3.34      1.73 o 
 -14   4   9        5.67        8.57      1.90 o 
 -13   4   9        0.09       -0.53      1.26 o 
 -12   4   9        0.00        0.73      1.07 o 
 -11   4   9        0.43        1.85      1.09 o 
 -10   4   9        0.17        2.03      0.86 o 
  -9   4   9        0.01       -0.10      0.75 o 
  -8   4   9      114.30       95.05      2.22 o 
  -7   4   9       43.94       34.83      1.63 o 
  -6   4   9        0.35       -0.19      0.58 o 
  -5   4   9        1.09        2.45      0.71 o 
  -4   4   9       66.73       65.54      1.86 o 
  -3   4   9       11.33       11.48      1.07 o 
  -2   4   9      144.54      155.84      3.11 o 
  -1   4   9       31.90       32.00      1.51 o 
   0   4   9      114.95      112.46      2.46 o 
   1   4   9      457.37      468.18      5.31 o 
   2   4   9       49.48       49.35      1.87 o 
   3   4   9       41.47       40.35      1.73 o 
   4   4   9       42.22       43.08      1.80 o 
   5   4   9       18.42       16.45      1.42 o 
   6   4   9        0.06        0.65      0.75 o 
   7   4   9        0.00       -0.58      0.79 o 
   8   4   9       39.20       46.05      2.38 o 
   9   4   9        3.92        6.56      1.36 o 
  10   4   9        3.25        4.27      1.39 o 
  11   4   9        0.00        1.16      1.18 o 
 -15   5   9        0.02        2.97      1.90 o 
 -14   5   9        3.41        4.93      1.80 o 
 -13   5   9        0.53        0.85      2.44 o 
 -12   5   9       10.57       13.78      2.00 o 
 -11   5   9        4.39        7.01      1.39 o 
 -10   5   9       59.74       57.83      3.10 o 
  -9   5   9        1.95        2.09      1.43 o 
  -8   5   9       18.84       15.61      3.22 o 
  -7   5   9       11.22        8.07      1.70 o 
  -6   5   9        6.35        4.80      0.99 o 
  -5   5   9       90.19       80.23      2.37 o 
  -4   5   9        2.81        2.07      0.94 o 
  -3   5   9      184.14      204.78      3.14 o 
  -2   5   9       21.27       23.46      2.92 o 
  -1   5   9       69.44       69.75      2.03 o 
   0   5   9       11.58       13.25      1.18 o 
   1   5   9       69.12       64.15      2.61 o 
   2   5   9      151.38      150.26      2.95 o 
   3   5   9      109.62      112.73      2.66 o 
   4   5   9       47.71       47.90      2.10 o 
   5   5   9        7.89        8.35      1.14 o 
   6   5   9        7.04        6.67      1.07 o 
   7   5   9        8.35        7.98      1.37 o 
   8   5   9        0.07        2.17      1.16 o 
   9   5   9        6.26        8.88      1.52 o 
  10   5   9        8.47       10.18      1.65 o 
 -14   6   9        0.00       -1.00      1.86 o 
 -13   6   9        6.82        3.70      1.73 o 
 -12   6   9       11.96       17.31      2.31 o 
 -11   6   9       12.79       18.01      2.31 o 
 -10   6   9        6.38        7.51      1.76 o 
  -9   6   9        2.85        4.44      1.64 o 
  -8   6   9        3.73        4.57      1.64 o 
  -7   6   9        7.98        5.81      1.68 o 
  -6   6   9       56.17       53.16      3.25 o 
  -5   6   9      104.70      106.40      2.84 o 
  -4   6   9       28.02       24.04      1.67 o 
  -3   6   9       53.41       52.92      2.20 o 
  -2   6   9       13.20       15.57      1.49 o 
  -1   6   9       21.74       21.23      1.70 o 
   0   6   9       51.67       51.62      2.72 o 
   1   6   9      181.66      195.70      4.22 o 
   2   6   9      119.13      121.04      3.29 o 
   3   6   9      191.91      198.14      3.51 o 
   4   6   9       29.37       25.43      1.62 o 
   5   6   9        3.86        3.72      1.05 o 
   6   6   9       17.01       19.36      1.54 o 
   7   6   9       13.46       19.26      2.26 o 
   8   6   9       10.13       12.53      2.39 o 
   9   6   9        3.76        7.42      1.82 o 
  10   6   9        6.34        5.41      3.20 o 
 -13   7   9        0.04       -0.22      1.53 o 
 -12   7   9        1.98        4.52      3.78 o 
 -11   7   9        4.15        5.53      1.87 o 
 -10   7   9        1.87        0.05      1.55 o 
  -9   7   9        1.87        1.84      1.56 o 
  -8   7   9        3.69        5.21      1.69 o 
  -7   7   9        5.48        8.83      1.84 o 
  -6   7   9        2.71        3.41      1.52 o 
  -5   7   9       19.63       16.46      2.65 o 
  -4   7   9       11.75       13.20      1.43 o 
  -3   7   9        2.29        1.82      1.03 o 
  -2   7   9       18.46       16.48      1.57 o 
  -1   7   9       19.28       19.17      1.66 o 
   0   7   9        1.34        1.21      1.05 o 
   1   7   9        9.06       11.67      1.56 o 
   2   7   9       70.77       72.33      3.51 o 
   3   7   9        1.17        0.78      2.14 o 
   4   7   9       10.46       12.76      2.01 o 
   5   7   9        5.14        1.81      1.60 o 
   6   7   9        0.40        1.06      1.76 o 
   7   7   9        1.18       -1.13      1.49 o 
   8   7   9        0.01       -0.78      1.62 o 
   9   7   9        2.54        4.88      2.35 o 
 -12   8   9        2.48        3.86      2.14 o 
 -11   8   9        0.52       -0.35      1.58 o 
 -10   8   9        0.73       -0.30      4.71 o 
  -9   8   9       18.32       22.81      2.78 o 
  -8   8   9        0.28       -1.18      1.47 o 
  -7   8   9        0.50        0.87      2.06 o 
  -6   8   9        7.01        7.47      1.89 o 
  -5   8   9        0.35        1.01      1.74 o 
  -4   8   9        0.56        0.34      1.19 o 
  -3   8   9        0.01        0.29      1.26 o 
  -2   8   9       18.52       16.76      2.13 o 
  -1   8   9        0.00        0.49      1.32 o 
   0   8   9       37.39       39.87      5.54 o 
   1   8   9       12.16       14.60      3.61 o 
   2   8   9        3.46        2.89      1.63 o 
   3   8   9        5.56        3.45      1.69 o 
   4   8   9        0.06       -2.46      3.69 o 
   5   8   9        3.05        1.63      1.80 o 
   6   8   9        3.01        5.27      2.32 o 
   7   8   9        1.64        3.88      2.09 o 
 -10   9   9        0.00        3.87      3.45 o 
  -9   9   9        1.24        5.80      3.46 o 
  -8   9   9       12.12       17.51      4.10 o 
  -7   9   9        8.54        4.87      3.16 o 
  -6   9   9        4.72        3.14      3.24 o 
  -5   9   9        0.02        1.14      2.76 o 
  -4   9   9        5.95        8.71      3.40 o 
  -3   9   9        1.45        0.86      1.36 o 
  -2   9   9        7.27        4.62      1.91 o 
  -1   9   9        0.23       -0.58      1.40 o 
   0   9   9        0.61       -0.38      2.20 o 
   1   9   9        8.22        9.33      3.24 o 
   2   9   9        0.00       -1.80      1.80 o 
   3   9   9        0.82       -0.46      1.99 o 
   4   9   9        0.07        0.31      1.88 o 
   5   9   9        0.70       -1.72      1.72 o 
  -7  10   9        0.37        3.51      3.56 o 
  -6  10   9        3.85        5.12      3.56 o 
  -5  10   9        0.49       -0.56      3.26 o 
  -4  10   9        0.10       -2.49      3.14 o 
  -3  10   9        0.17        2.17      3.22 o 
  -2  10   9        2.36        2.56      1.34 o 
  -1  10   9       13.23       10.62      2.68 o 
   0  10   9        7.74        7.60      1.58 o 
   1  10   9        1.50       -2.17      2.79 o 
   2  10   9        0.41        0.76      3.19 o 
   3  10   9        0.02        0.47      1.76 o 
 -17   0  10        0.48       -0.49      2.47 o 
 -16   0  10        1.61        1.39      2.15 o 
 -15   0  10        0.75        1.84      2.09 o 
 -14   0  10       13.82       12.97      2.79 o 
 -13   0  10       49.31       39.90      4.09 o 
 -12   0  10        5.40        2.40      2.11 o 
 -11   0  10       14.72       12.06      2.58 o 
 -10   0  10        0.00       -1.62      1.62 o 
  -9   0  10        5.35        1.99      1.17 o 
  -8   0  10        0.80       -0.10      1.04 o 
  -7   0  10        2.26        4.14      1.22 o 
  -6   0  10       19.31       20.46      1.82 o 
  -5   0  10      178.20      179.22      4.94 o 
  -4   0  10      102.30      101.19      3.27 o 
  -3   0  10      154.27      154.70      3.91 o 
  -2   0  10        6.31        5.09      1.36 o 
  -1   0  10        7.61        6.81      1.45 o 
   0   0  10       41.39       42.48      3.49 o 
   1   0  10       18.88       11.19      2.27 o 
   2   0  10        8.09        8.98      1.42 o 
   3   0  10       82.60       65.22      2.68 o 
   4   0  10       25.24       29.17      2.24 o 
   5   0  10      167.21      147.53      7.87 o 
   6   0  10        1.91        0.21      0.87 o 
   7   0  10        9.84       10.26      1.61 o 
   8   0  10        2.08        2.22      1.21 o 
   9   0  10       38.01       34.99      2.72 o 
  10   0  10       50.40       48.47      3.06 o 
  11   0  10        5.34        5.99      2.76 o 
 -16   1  10        2.05        0.40      1.17 o 
 -15   1  10        3.81        3.12      2.00 o 
 -14   1  10        7.41        5.21      1.68 o 
 -13   1  10       41.66       38.58      2.82 o 
 -12   1  10       18.06       18.92      2.11 o 
 -11   1  10       22.73       19.18      2.02 o 
 -10   1  10        8.12        5.03      1.16 o 
  -9   1  10        0.00       -0.77      0.87 o 
  -8   1  10        0.27        0.62      0.76 o 
  -7   1  10       13.86       16.47      1.16 o 
  -6   1  10      139.27      138.56      2.59 o 
  -5   1  10      101.67      104.14      5.62 o 
  -4   1  10      267.64      270.59      4.18 o 
  -3   1  10      205.64      204.78      3.66 o 
  -2   1  10      619.75      621.04      7.19 o 
  -1   1  10      560.89      544.86      8.14 o 
   0   1  10       14.14       17.21      2.29 o 
   1   1  10       49.86       42.45      2.54 o 
   2   1  10       11.05        6.00      1.12 o 
   3   1  10       17.83       15.86      1.22 o 
   4   1  10      209.92      168.77      3.10 o 
   5   1  10       24.19       21.63      1.41 o 
   6   1  10       13.19       19.30      1.36 o 
   7   1  10        7.80        9.63      1.12 o 
   8   1  10        9.71       11.05      1.22 o 
   9   1  10       38.23       44.95      1.97 o 
  10   1  10        0.58        0.16      1.02 o 
  11   1  10        6.37       10.81      3.87 o 
 -16   2  10        1.69        1.07      1.53 o 
 -15   2  10       17.25       19.97      2.02 o 
 -14   2  10       33.23       29.75      4.16 o 
 -13   2  10       12.52       11.42      2.95 o 
 -12   2  10        1.20       -1.13      1.13 o 
 -11   2  10        4.47        1.30      2.11 o 
 -10   2  10       18.09       15.94      1.49 o 
  -9   2  10       56.52       53.31      3.26 o 
  -8   2  10        1.08        0.47      0.74 o 
  -7   2  10       13.42       15.90      1.14 o 
  -6   2  10        0.14        0.39      0.71 o 
  -5   2  10       15.57       17.80      1.23 o 
  -4   2  10       11.68       11.95      1.25 o 
  -3   2  10       76.28       79.71      2.54 o 
  -2   2  10      309.70      306.28      4.02 o 
  -1   2  10      218.90      203.47      3.76 o 
   0   2  10      167.22      163.95      3.32 o 
   1   2  10       27.14       27.13      1.49 o 
   2   2  10       61.28       60.75      2.93 o 
   3   2  10        9.14       10.03      1.06 o 
   4   2  10        1.32        1.41      0.79 o 
   5   2  10        5.77        4.49      0.88 o 
   6   2  10       24.13       22.23      1.49 o 
   7   2  10        2.89        2.05      0.84 o 
   8   2  10        5.61        7.39      1.11 o 
   9   2  10        0.00        0.37      1.00 o 
  10   2  10        6.03        8.77      1.45 o 
  11   2  10        4.44        3.41      1.32 o 
 -16   3  10        0.28        3.23      1.75 o 
 -15   3  10       26.84       27.51      3.35 o 
 -14   3  10       13.25       14.61      1.75 o 
 -13   3  10        4.99        4.19      1.20 o 
 -12   3  10        0.02       -0.50      1.70 o 
 -11   3  10        0.50        0.88      0.86 o 
 -10   3  10        1.57        1.34      1.03 o 
  -9   3  10       19.01       16.54      1.49 o 
  -8   3  10        0.48        0.35      1.01 o 
  -7   3  10       77.31       67.34      1.88 o 
  -6   3  10        1.04        0.55      0.67 o 
  -5   3  10        0.60       -0.05      0.68 o 
  -4   3  10       10.19        9.06      1.01 o 
  -3   3  10      169.42      170.86      2.94 o 
  -2   3  10      171.57      177.84      3.08 o 
  -1   3  10      229.99      227.76      3.52 o 
   0   3  10       54.53       54.62      1.98 o 
   1   3  10       11.57       10.81      1.15 o 
   2   3  10       69.05       63.56      2.03 o 
   3   3  10        5.45        4.70      0.91 o 
   4   3  10       32.64       25.70      1.55 o 
   5   3  10       19.33       17.39      1.37 o 
   6   3  10       32.58       29.73      1.81 o 
   7   3  10        0.63        0.85      0.82 o 
   8   3  10        1.65        2.42      1.11 o 
   9   3  10        3.36        4.33      1.31 o 
  10   3  10        1.48        3.63      2.15 o 
  11   3  10        2.35        2.76      1.31 o 
 -15   4  10       38.96       43.33      3.61 o 
 -14   4  10        1.72        3.55      1.71 o 
 -13   4  10       12.99       19.33      2.25 o 
 -12   4  10       12.35       15.93      1.73 o 
 -11   4  10        1.54        2.03      2.14 o 
 -10   4  10        1.67        1.59      1.37 o 
  -9   4  10       30.21       21.41      1.65 o 
  -8   4  10        0.46       -0.49      0.92 o 
  -7   4  10       19.03       12.88      1.36 o 
  -6   4  10       45.66       34.12      1.47 o 
  -5   4  10       18.22       11.08      1.05 o 
  -4   4  10       18.72       19.21      1.29 o 
  -3   4  10       26.23       27.05      1.47 o 
  -2   4  10        3.31        2.65      0.84 o 
  -1   4  10      210.24      206.29      3.37 o 
   0   4  10       23.12       20.58      1.50 o 
   1   4  10      443.59      441.02      5.29 o 
   2   4  10      106.59      102.98      3.11 o 
   3   4  10       23.76       24.96      1.58 o 
   4   4  10        1.42        1.81      0.86 o 
   5   4  10       23.25       21.81      1.53 o 
   6   4  10       20.65       16.55      1.63 o 
   7   4  10       13.26       16.01      1.55 o 
   8   4  10        0.43        1.48      1.15 o 
   9   4  10        0.00       -0.20      1.02 o 
  10   4  10        2.86        3.03      1.73 o 
 -15   5  10        4.62        1.03      2.11 o 
 -14   5  10        0.38       -0.86      1.74 o 
 -13   5  10        1.30        1.84      1.93 o 
 -12   5  10        3.29        3.23      1.79 o 
 -11   5  10        6.68        8.07      1.89 o 
 -10   5  10       89.08       95.69     11.51 o 
  -9   5  10       14.18       21.23      2.38 o 
  -8   5  10        0.95        0.68      1.44 o 
  -7   5  10        6.37        3.89      1.63 o 
  -6   5  10        0.15       -0.34      1.11 o 
  -5   5  10       10.80       12.08      1.33 o 
  -4   5  10       24.20       21.21      1.62 o 
  -3   5  10      179.87      165.64      2.98 o 
  -2   5  10       63.21       62.80      2.01 o 
  -1   5  10        6.21        6.65      1.06 o 
   0   5  10        1.05        0.09      0.78 o 
   1   5  10        0.30        0.24      0.89 o 
   2   5  10       83.81       83.44      2.91 o 
   3   5  10        5.14        5.19      1.17 o 
   4   5  10       61.74       57.99      3.14 o 
   5   5  10       80.98       72.50      3.29 o 
   6   5  10        6.30        5.35      1.60 o 
   7   5  10        4.53        5.82      1.61 o 
   8   5  10        0.66        1.68      1.46 o 
   9   5  10        3.71        3.12      1.37 o 
  10   5  10        0.22        0.28      1.95 o 
 -14   6  10        0.04        0.99      2.18 o 
 -13   6  10        0.96       -0.42      2.01 o 
 -12   6  10        2.27       -0.39      1.62 o 
 -11   6  10       29.42       34.82      4.14 o 
 -10   6  10        5.38        4.00      2.97 o 
  -9   6  10        0.03       -0.60      1.55 o 
  -8   6  10        1.19        2.94      1.70 o 
  -7   6  10        0.33       -0.87      1.47 o 
  -6   6  10        0.14        1.13      1.53 o 
  -5   6  10       23.11       17.62      1.59 o 
  -4   6  10        6.20        5.06      1.15 o 
  -3   6  10        1.93        0.69      0.99 o 
  -2   6  10        5.41        3.46      1.16 o 
  -1   6  10        3.14        1.88      1.05 o 
   0   6  10        6.08        7.00      1.36 o 
   1   6  10        1.02       -0.58      1.10 o 
   2   6  10       21.96       22.03      1.88 o 
   3   6  10        0.00       -0.46      1.06 o 
   4   6  10       22.41       21.95      1.63 o 
   5   6  10        2.79        2.73      1.14 o 
   6   6  10        8.19       10.57      2.07 o 
   7   6  10        1.23        1.57      1.17 o 
   8   6  10        4.03        9.00      2.00 o 
   9   6  10        0.04        0.91      1.54 o 
 -13   7  10        0.15       -0.51      1.69 o 
 -12   7  10       16.48       12.39      2.32 o 
 -11   7  10        8.29        5.62      2.00 o 
 -10   7  10       19.08       16.38      2.35 o 
  -9   7  10       16.71       18.13      2.36 o 
  -8   7  10        1.44        1.77      1.65 o 
  -7   7  10        3.96        0.59      1.66 o 
  -6   7  10        9.15        9.81      2.02 o 
  -5   7  10       81.22       77.18      3.48 o 
  -4   7  10       20.16       20.27      1.76 o 
  -3   7  10       19.43       17.18      1.70 o 
  -2   7  10        1.40        0.63      1.50 o 
  -1   7  10        0.20        1.30      1.14 o 
   0   7  10       39.23       37.75      2.27 o 
   1   7  10        1.38        1.82      1.20 o 
   2   7  10       66.90       59.49      3.96 o 
   3   7  10       11.38       10.10      2.28 o 
   4   7  10        0.69        0.39      1.35 o 
   5   7  10        1.07       -0.02      1.42 o 
   6   7  10        0.44       -1.52      1.52 o 
   7   7  10        2.44        1.77      2.01 o 
   8   7  10        0.62        0.14      1.90 o 
 -11   8  10        0.24       -1.84      1.84 o 
 -10   8  10        1.56        0.56      1.64 o 
  -9   8  10        1.28        2.89      1.87 o 
  -8   8  10       11.27       11.69      2.21 o 
  -7   8  10       12.68       15.92      2.40 o 
  -6   8  10        1.54       -1.48      1.48 o 
  -5   8  10        0.27        0.23      1.50 o 
  -4   8  10        0.23        2.23      2.98 o 
  -3   8  10        0.15       -0.54      1.47 o 
  -2   8  10       14.97       15.11      2.12 o 
  -1   8  10        0.24        0.57      1.49 o 
   0   8  10       41.49       29.86      2.79 o 
   1   8  10        1.66       -0.09      1.48 o 
   2   8  10        1.33       -1.38      1.38 o 
   3   8  10        1.34        1.25      3.24 o 
   4   8  10       11.86       11.27      2.20 o 
   5   8  10        0.77       -0.44      1.61 o 
   6   8  10        0.11       -0.82      1.61 o 
  -9   9  10        2.25       -2.02      3.25 o 
  -8   9  10        2.87        7.78      3.75 o 
  -7   9  10        6.96        9.00      3.51 o 
  -6   9  10        2.82        0.62      3.18 o 
  -5   9  10        2.82        2.42      3.18 o 
  -4   9  10        0.73       -2.29      2.88 o 
  -3   9  10        0.40        0.21      1.43 o 
  -2   9  10        0.01       -1.33      1.33 o 
  -1   9  10        0.48        0.60      4.53 o 
   0   9  10       28.05       23.29      2.72 o 
   1   9  10        0.93        0.55      1.56 o 
   2   9  10        1.38        0.52      1.38 o 
   3   9  10        0.01       -1.73      1.73 o 
   4   9  10        0.20       -0.39      1.99 o 
  -6  10  10        0.31       -3.31      3.31 o 
  -5  10  10        0.65       -0.59      3.19 o 
  -4  10  10        0.39       -3.07      3.07 o 
  -3  10  10        0.49        1.48      3.69 o 
  -2  10  10        7.73        2.69      1.92 o 
  -1  10  10       18.05       17.45      2.61 o 
   0  10  10        0.72       -2.96      2.96 o 
   1  10  10        0.29       -0.75      4.62 o 
 -16   1  11        1.41        1.83      1.31 o 
 -15   1  11        5.99       10.05      2.01 o 
 -14   1  11        0.17       -0.12      1.39 o 
 -13   1  11        9.37        6.68      1.71 o 
 -12   1  11        7.02        3.54      1.54 o 
 -11   1  11       40.03       34.33      2.64 o 
 -10   1  11        9.95       10.19      1.35 o 
  -9   1  11        1.05       -0.96      0.96 o 
  -8   1  11        3.86        3.17      0.87 o 
  -7   1  11       47.91       54.34      1.90 o 
  -6   1  11       35.86       38.86      1.69 o 
  -5   1  11       17.20       17.74      1.33 o 
  -4   1  11      489.70      512.95      5.65 o 
  -3   1  11        8.73        9.04      1.17 o 
  -2   1  11       23.28       22.79      1.44 o 
  -1   1  11       21.22       20.04      1.57 o 
   0   1  11       58.27       54.27      1.89 o 
   1   1  11        6.11        5.01      0.90 o 
   2   1  11       15.15       13.05      1.19 o 
   3   1  11       60.55       53.00      1.90 o 
   4   1  11       17.86       15.76      1.28 o 
   5   1  11        1.07        0.53      0.74 o 
   6   1  11        0.53       -0.14      0.70 o 
   7   1  11       26.71       29.13      1.75 o 
   8   1  11       10.77       11.57      1.30 o 
   9   1  11        0.28        0.04      1.23 o 
  10   1  11        7.42        7.81      2.57 o 
 -16   2  11        8.15       12.34      1.85 o 
 -15   2  11        0.15       -0.12      1.26 o 
 -14   2  11        0.02       -0.80      1.15 o 
 -13   2  11        2.23        2.70      1.53 o 
 -12   2  11       11.58       11.25      1.89 o 
 -11   2  11        5.12        1.85      1.31 o 
 -10   2  11        8.63        5.79      1.28 o 
  -9   2  11       36.34       33.81      2.02 o 
  -8   2  11       53.85       46.25      1.70 o 
  -7   2  11       60.02       61.57      1.89 o 
  -6   2  11       16.95       15.81      2.02 o 
  -5   2  11       44.93       45.67      1.80 o 
  -4   2  11       27.18       26.92      1.71 o 
  -3   2  11      249.83      248.11      3.68 o 
  -2   2  11       38.77       41.61      1.76 o 
  -1   2  11      760.57      764.75      7.74 o 
   0   2  11       28.91       26.73      1.56 o 
   1   2  11       71.15       67.19      2.08 o 
   2   2  11       64.05       64.45      2.06 o 
   3   2  11      118.12      106.70      2.55 o 
   4   2  11        9.92        9.63      1.13 o 
   5   2  11        3.48        3.44      0.91 o 
   6   2  11       20.50       18.28      1.43 o 
   7   2  11       17.10       18.04      2.22 o 
   8   2  11        9.37        9.71      1.24 o 
   9   2  11        0.34        1.03      1.10 o 
  10   2  11        0.02        0.54      1.22 o 
 -15   3  11        2.42        2.01      1.68 o 
 -14   3  11       25.39       26.74      2.53 o 
 -13   3  11        4.29        6.58      1.37 o 
 -12   3  11        6.02        5.88      1.27 o 
 -11   3  11        0.00       -1.00      1.00 o 
 -10   3  11        0.04        0.49      1.04 o 
  -9   3  11        4.19        1.80      1.14 o 
  -8   3  11        0.49       -0.83      0.95 o 
  -7   3  11        0.01        0.51      0.71 o 
  -6   3  11        1.64        2.28      0.79 o 
  -5   3  11        9.45        6.02      0.97 o 
  -4   3  11       66.83       71.90      2.14 o 
  -3   3  11        1.66        1.63      0.85 o 
  -2   3  11       26.76       26.76      1.54 o 
  -1   3  11        1.15        1.50      0.89 o 
   0   3  11       26.30       28.96      2.12 o 
   1   3  11       13.31       12.65      1.27 o 
   2   3  11       15.39       15.23      1.33 o 
   3   3  11       78.13       70.22      2.22 o 
   4   3  11       18.98       19.59      1.60 o 
   5   3  11        8.23        7.22      1.11 o 
   6   3  11        0.96        1.08      0.89 o 
   7   3  11        2.27        3.98      1.28 o 
   8   3  11        5.44        6.72      1.17 o 
   9   3  11        0.33        1.03      1.15 o 
  10   3  11        0.18        1.78      1.41 o 
 -15   4  11        1.93        4.22      1.85 o 
 -14   4  11        1.07        0.80      3.05 o 
 -13   4  11       35.22       39.57      4.30 o 
 -12   4  11        0.27        2.42      1.74 o 
 -11   4  11        6.13        5.56      1.85 o 
 -10   4  11        5.95        3.46      1.64 o 
  -9   4  11        2.74        1.77      1.06 o 
  -8   4  11       28.90       26.81      1.84 o 
  -7   4  11        7.42        8.37      1.69 o 
  -6   4  11       85.70       73.86      2.08 o 
  -5   4  11       13.75       18.02      1.36 o 
  -4   4  11       12.45       14.28      1.79 o 
  -3   4  11       41.78       41.60      1.80 o 
  -2   4  11        1.47       -0.31      0.87 o 
  -1   4  11       86.48       89.35      2.40 o 
   0   4  11       41.22       44.20      1.86 o 
   1   4  11       17.74       18.25      1.42 o 
   2   4  11       48.95       53.44      2.06 o 
   3   4  11        0.49       -0.27      0.95 o 
   4   4  11        0.63        1.08      0.87 o 
   5   4  11        6.65        4.66      1.08 o 
   6   4  11        3.11        1.71      1.50 o 
   7   4  11        0.20        0.36      0.93 o 
   8   4  11       13.86       13.05      1.78 o 
   9   4  11        2.62        2.64      1.49 o 
 -14   5  11        0.26       -1.89      1.89 o 
 -13   5  11        0.84       -0.69      1.83 o 
 -12   5  11        2.49        5.19      1.90 o 
 -11   5  11       14.63       17.80      2.95 o 
 -10   5  11        2.08       -0.25      1.71 o 
  -9   5  11       11.03        4.95      1.95 o 
  -8   5  11        2.15        0.77      1.53 o 
  -7   5  11        0.05       -0.58      1.41 o 
  -6   5  11        3.58        2.41      1.43 o 
  -5   5  11        9.30       10.36      1.38 o 
  -4   5  11       45.70       46.83      2.43 o 
  -3   5  11        1.71       -0.30      0.86 o 
  -2   5  11        1.61        0.86      0.93 o 
  -1   5  11        6.68        8.57      1.19 o 
   0   5  11        0.03       -0.64      0.84 o 
   1   5  11        0.08       -0.14      1.29 o 
   2   5  11        0.50        0.59      0.95 o 
   3   5  11       10.48        7.83      1.22 o 
   4   5  11       19.67       17.67      1.84 o 
   5   5  11        1.63       -0.06      0.92 o 
   6   5  11        0.31        0.65      0.96 o 
   7   5  11        1.91        3.90      1.32 o 
   8   5  11        0.77        4.67      1.90 o 
   9   5  11        0.02        0.57      1.25 o 
 -13   6  11        1.86       -0.99      1.65 o 
 -12   6  11        1.93        1.39      1.78 o 
 -11   6  11       12.45       12.03      3.39 o 
 -10   6  11        0.01        0.89      1.75 o 
  -9   6  11        0.03        0.88      2.13 o 
  -8   6  11        0.31        0.28      2.01 o 
  -7   6  11        0.95        3.65      1.79 o 
  -6   6  11        5.82        3.78      2.45 o 
  -5   6  11        0.57        1.20      1.03 o 
  -4   6  11        1.39       -0.67      0.97 o 
  -3   6  11        1.31        1.52      1.07 o 
  -2   6  11        4.78        2.71      1.14 o 
  -1   6  11        3.31        2.62      1.22 o 
   0   6  11       21.81       23.33      1.96 o 
   1   6  11        2.09       -0.07      1.08 o 
   2   6  11        0.00       -1.06      1.06 o 
   3   6  11        0.02       -0.76      1.55 o 
   4   6  11        0.07        0.24      0.99 o 
   5   6  11        1.89        0.39      0.98 o 
   6   6  11        0.53        0.44      1.94 o 
   7   6  11        0.17       -0.34      1.34 o 
   8   6  11        0.01        1.15      1.50 o 
 -12   7  11       10.09        5.97      2.14 o 
 -11   7  11        6.66        6.36      2.53 o 
 -10   7  11        2.48        3.66      1.86 o 
  -9   7  11        0.24       -0.43      1.78 o 
  -8   7  11        2.97        0.56      1.80 o 
  -7   7  11        0.98        2.00      1.88 o 
  -6   7  11        2.32        0.88      1.73 o 
  -5   7  11       12.42        9.46      2.91 o 
  -4   7  11       22.62       21.80      1.84 o 
  -3   7  11        3.79        3.39      1.23 o 
  -2   7  11        4.13        5.21      1.48 o 
  -1   7  11        1.27        0.93      1.19 o 
   0   7  11       22.20       23.04      2.30 o 
   1   7  11       14.02       12.87      2.08 o 
   2   7  11       39.83       32.91      2.92 o 
   3   7  11       16.78       11.75      2.08 o 
   4   7  11        1.48       -1.39      1.70 o 
   5   7  11        7.48        3.99      2.34 o 
   6   7  11        0.55       -1.57      1.57 o 
 -10   8  11        4.48        7.01      2.14 o 
  -9   8  11        4.59        7.36      2.31 o 
  -8   8  11        0.00       -1.72      1.75 o 
  -7   8  11        3.14        1.57      2.12 o 
  -6   8  11        0.54       -0.66      2.09 o 
  -5   8  11        0.32       -1.12      1.66 o 
  -4   8  11        0.07       -1.03      3.07 o 
  -3   8  11        3.38        1.81      1.48 o 
  -2   8  11        7.24        6.64      1.98 o 
  -1   8  11        1.65        0.06      1.46 o 
   0   8  11        9.81        8.60      2.36 o 
   1   8  11       12.45       14.42      2.31 o 
   2   8  11       23.88       21.85      4.94 o 
   3   8  11        7.48        5.05      1.89 o 
   4   8  11        0.35       -1.26      1.75 o 
   5   8  11        0.24        2.07      1.96 o 
  -8   9  11        2.58        2.81      3.83 o 
  -7   9  11       18.03       21.25      4.68 o 
  -6   9  11        4.02        6.30      3.44 o 
  -5   9  11        0.10        1.80      3.52 o 
  -4   9  11        0.07       -1.28      3.35 o 
  -3   9  11        0.26       -3.26      3.26 o 
  -2   9  11        8.58        8.04      2.03 o 
  -1   9  11        2.33        4.51      1.88 o 
   0   9  11       39.03       36.53      3.24 o 
   1   9  11        0.12       -0.88      1.59 o 
   2   9  11        0.89        0.67      2.54 o 
 -16   0  12        2.45        1.57      2.47 o 
 -15   0  12        1.01        2.46      2.39 o 
 -14   0  12        4.39        2.32      2.28 o 
 -13   0  12        2.47        1.82      2.13 o 
 -12   0  12       16.78       12.95      2.87 o 
 -11   0  12       63.79       72.71      4.88 o 
 -10   0  12       81.57       97.28      5.38 o 
  -9   0  12       24.37       23.44      2.17 o 
  -8   0  12       64.61       71.68      3.06 o 
  -7   0  12        0.41        1.48      1.23 o 
  -6   0  12       29.27       32.27      2.38 o 
  -5   0  12      544.80      582.50      8.98 o 
  -4   0  12      107.67      121.37      4.06 o 
  -3   0  12     2407.52     2423.55     42.04 o 
  -2   0  12      296.11      281.32      5.87 o 
  -1   0  12       33.51       34.47      2.57 o 
   0   0  12       46.85       46.62      2.73 o 
   1   0  12       56.23       53.37      3.05 o 
   2   0  12       60.22       46.03      2.64 o 
   3   0  12       31.09       30.42      4.53 o 
   4   0  12       98.67       84.66      3.45 o 
   5   0  12       14.33       15.51      1.90 o 
   6   0  12        1.81        1.87      1.20 o 
   7   0  12        3.28        2.63      1.29 o 
   8   0  12        0.89        1.44      2.64 o 
   9   0  12        5.15        7.93      1.79 o 
 -16   1  12        0.01       -1.21      1.58 o 
 -15   1  12        2.90        0.79      1.63 o 
 -14   1  12        0.00       -0.72      1.40 o 
 -13   1  12       14.54       11.10      2.42 o 
 -12   1  12       10.29        7.68      1.73 o 
 -11   1  12        5.03        3.08      1.48 o 
 -10   1  12       11.50        9.94      2.30 o 
  -9   1  12        3.91        2.21      1.21 o 
  -8   1  12        3.94        2.70      0.97 o 
  -7   1  12      124.63      118.20      2.68 o 
  -6   1  12      138.58      148.21      2.95 o 
  -5   1  12      346.12      367.12      4.79 o 
  -4   1  12        8.69        9.16      1.42 o 
  -3   1  12       56.69       59.91      2.17 o 
  -2   1  12      121.00      121.15      2.71 o 
  -1   1  12       58.01       64.39      2.12 o 
   0   1  12       42.28       39.86      2.11 o 
   1   1  12      106.55       99.01      2.51 o 
   2   1  12       87.77       76.03      2.27 o 
   3   1  12        6.09        4.98      0.99 o 
   4   1  12        2.86        3.51      0.89 o 
   5   1  12        0.78        0.28      1.00 o 
   6   1  12        0.48        0.90      0.85 o 
   7   1  12       21.10       23.52      1.68 o 
   8   1  12        2.29        2.70      0.99 o 
   9   1  12       10.60       15.27      1.54 o 
 -15   2  12       19.79       23.13      2.20 o 
 -14   2  12        1.43        0.77      1.52 o 
 -13   2  12        2.35        3.38      1.59 o 
 -12   2  12        4.09        3.13      1.56 o 
 -11   2  12        0.00        1.55      1.37 o 
 -10   2  12       18.38       17.18      1.67 o 
  -9   2  12        0.93        0.31      1.02 o 
  -8   2  12       83.16       79.46      2.26 o 
  -7   2  12        0.05       -0.26      0.84 o 
  -6   2  12       39.59       47.20      1.84 o 
  -5   2  12      123.67      132.97      2.85 o 
  -4   2  12       44.73       45.66      1.95 o 
  -3   2  12      299.65      310.28      4.39 o 
  -2   2  12        0.61       -0.04      0.87 o 
  -1   2  12      126.00      119.91      2.74 o 
   0   2  12       36.27       39.35      1.81 o 
   1   2  12        2.77        1.62      1.07 o 
   2   2  12        8.13        7.49      1.08 o 
   3   2  12        0.49       -0.11      0.80 o 
   4   2  12        3.89        3.08      1.05 o 
   5   2  12       12.42        9.81      1.21 o 
   6   2  12        9.22        8.90      1.23 o 
   7   2  12        1.49        1.31      0.91 o 
   8   2  12       14.04       13.26      1.55 o 
   9   2  12        4.53        3.20      1.38 o 
 -15   3  12        7.45        7.20      2.06 o 
 -14   3  12       11.03       11.48      2.23 o 
 -13   3  12        2.77        3.24      1.35 o 
 -12   3  12        1.20        1.34      1.53 o 
 -11   3  12        0.66       -1.20      1.20 o 
 -10   3  12        0.08       -0.65      1.06 o 
  -9   3  12       14.97       15.77      1.65 o 
  -8   3  12       11.77       15.44      1.65 o 
  -7   3  12       59.11       63.55      2.15 o 
  -6   3  12      180.68      185.27      3.30 o 
  -5   3  12      103.53      112.42      2.59 o 
  -4   3  12        0.10       -0.40      0.92 o 
  -3   3  12        0.59        0.11      0.83 o 
  -2   3  12        1.34        0.80      0.89 o 
  -1   3  12        2.92        2.38      0.89 o 
   0   3  12       71.00       69.35      2.28 o 
   1   3  12       35.89       30.33      1.78 o 
   2   3  12        0.14       -0.20      0.86 o 
   3   3  12       11.10       11.37      1.26 o 
   4   3  12        0.11       -0.29      0.80 o 
   5   3  12       26.28       30.13      1.85 o 
   6   3  12       11.35       11.56      1.71 o 
   7   3  12        3.46        5.91      1.18 o 
   8   3  12        0.84        1.92      1.02 o 
   9   3  12        2.33        5.67      2.05 o 
 -14   4  12        0.53       -2.14      2.14 o 
 -13   4  12        6.85        7.08      2.79 o 
 -12   4  12        4.10        2.95      2.37 o 
 -11   4  12        0.02        2.19      2.27 o 
 -10   4  12        0.00       -1.77      1.77 o 
  -9   4  12        1.50        0.20      1.54 o 
  -8   4  12        7.09        2.09      1.26 o 
  -7   4  12        9.49        8.51      1.47 o 
  -6   4  12        1.62        2.12      0.92 o 
  -5   4  12        6.69        7.10      1.12 o 
  -4   4  12        8.64        8.55      1.18 o 
  -3   4  12        4.56        4.49      1.02 o 
  -2   4  12        4.40        4.18      1.02 o 
  -1   4  12       15.62       17.59      1.47 o 
   0   4  12       21.36       23.07      1.59 o 
   1   4  12       15.17       19.42      1.65 o 
   2   4  12        3.97        3.58      1.10 o 
   3   4  12        2.69        4.04      1.07 o 
   4   4  12        0.56        0.11      1.47 o 
   5   4  12        3.05        3.91      1.07 o 
   6   4  12       12.22       16.90      1.56 o 
   7   4  12        2.05        4.42      2.11 o 
   8   4  12        0.36        1.88      1.74 o 
 -14   5  12        0.16       -1.74      1.74 o 
 -13   5  12        4.30        5.14      2.53 o 
 -12   5  12        4.45        4.96      2.34 o 
 -11   5  12        1.62        1.54      1.93 o 
 -10   5  12        1.69        3.60      1.98 o 
  -9   5  12        1.35        0.37      1.82 o 
  -8   5  12       25.02       23.84      2.68 o 
  -7   5  12       16.86       15.35      4.40 o 
  -6   5  12       38.41       42.80      2.24 o 
  -5   5  12       22.33       19.45      2.32 o 
  -4   5  12        6.38        4.97      1.29 o 
  -3   5  12        4.57        6.73      1.30 o 
  -2   5  12        0.09        0.04      0.92 o 
  -1   5  12        2.46        2.80      1.01 o 
   0   5  12        2.01        1.92      1.03 o 
   1   5  12        5.33        5.01      1.15 o 
   2   5  12        3.58        0.69      1.15 o 
   3   5  12        0.53        1.83      1.01 o 
   4   5  12        1.13        1.57      1.01 o 
   5   5  12        0.50        0.65      1.34 o 
   6   5  12        0.00       -0.04      1.08 o 
   7   5  12        2.85        4.31      1.42 o 
 -13   6  12        7.16        1.60      2.42 o 
 -12   6  12        0.34       -0.98      1.86 o 
 -11   6  12       11.53        5.96      2.21 o 
 -10   6  12        7.96       10.32      6.05 o 
  -9   6  12        7.15        3.92      2.27 o 
  -8   6  12        2.66       -0.20      1.81 o 
  -7   6  12        2.03        0.69      2.14 o 
  -6   6  12        0.64       -1.65      1.65 o 
  -5   6  12        1.33        0.97      1.06 o 
  -4   6  12        0.93        0.11      1.04 o 
  -3   6  12        1.49        0.34      1.52 o 
  -2   6  12        2.10        3.33      1.29 o 
  -1   6  12        4.59        5.75      1.42 o 
   0   6  12       48.45       50.15      2.57 o 
   1   6  12        8.51        8.85      1.57 o 
   2   6  12       18.47       17.84      1.86 o 
   3   6  12        1.69        2.12      1.31 o 
   4   6  12        0.22       -1.12      1.51 o 
   5   6  12        2.82        4.58      1.26 o 
   6   6  12        8.46       12.78      3.22 o 
 -11   7  12        3.77        1.44      1.89 o 
 -10   7  12        4.85        9.24      2.31 o 
  -9   7  12        0.02       -1.82      3.46 o 
  -8   7  12        0.01       -1.42      1.80 o 
  -7   7  12        5.52        2.93      4.08 o 
  -6   7  12        2.49        1.79      1.90 o 
  -5   7  12        3.71        2.81      1.86 o 
  -4   7  12        4.01        0.60      1.13 o 
  -3   7  12        1.48        2.33      1.26 o 
  -2   7  12        0.93       -1.10      1.10 o 
  -1   7  12        2.22        1.99      1.31 o 
   0   7  12        2.93        0.97      1.29 o 
   1   7  12        1.79        0.28      1.24 o 
   2   7  12       16.36       14.45      2.51 o 
   3   7  12       11.21       11.30      2.14 o 
   4   7  12        8.95        7.76      3.92 o 
   5   7  12        0.12       -0.88      2.21 o 
  -9   8  12        5.97        6.55      2.22 o 
  -8   8  12        2.57       -1.93      1.93 o 
  -7   8  12        1.95        1.83      2.01 o 
  -6   8  12        0.03        1.08      1.88 o 
  -5   8  12        0.05       -1.72      1.72 o 
  -4   8  12        5.67        3.57      3.29 o 
  -3   8  12        1.57        4.09      1.70 o 
  -2   8  12        1.52       -0.55      3.71 o 
  -1   8  12        0.89        1.50      1.95 o 
   0   8  12       19.74       21.08      2.56 o 
   1   8  12        0.22       -0.40      1.57 o 
   2   8  12        0.64       -0.69      1.58 o 
   3   8  12        0.04        1.18      1.82 o 
  -6   9  12        1.97        2.13      3.80 o 
  -5   9  12        0.72        3.57      3.72 o 
  -4   9  12        1.68        0.97      3.68 o 
  -3   9  12        0.02       -2.66      3.22 o 
  -2   9  12        0.39       -0.15      1.72 o 
  -1   9  12        0.27       -1.08      2.61 o 
   0   9  12        4.60        2.13      3.25 o 
 -15   1  13        2.40        3.86      1.87 o 
 -14   1  13        4.00        1.39      1.63 o 
 -13   1  13        5.81        6.77      2.90 o 
 -12   1  13       11.19       10.81      2.08 o 
 -11   1  13        4.26        5.37      1.76 o 
 -10   1  13        0.21        0.28      2.62 o 
  -9   1  13        1.43        0.90      1.15 o 
  -8   1  13       59.48       65.25      2.22 o 
  -7   1  13        5.79        4.44      1.11 o 
  -6   1  13        1.75        1.92      1.02 o 
  -5   1  13       65.16       67.68      2.27 o 
  -4   1  13        0.01        0.66      0.96 o 
  -3   1  13       34.57       38.17      1.90 o 
  -2   1  13        0.03        1.06      0.90 o 
  -1   1  13       84.05       77.18      2.37 o 
   0   1  13       28.96       25.93      1.65 o 
   1   1  13        2.16        3.18      0.94 o 
   2   1  13        4.01        3.30      1.24 o 
   3   1  13        2.09        2.54      1.00 o 
   4   1  13        0.09        1.64      1.04 o 
   5   1  13        1.88        2.64      1.01 o 
   6   1  13        2.54        3.17      1.02 o 
   7   1  13        0.15        0.77      0.91 o 
   8   1  13        2.69        2.09      1.09 o 
 -15   2  13        6.92        8.18      1.72 o 
 -14   2  13        4.46        3.98      1.76 o 
 -13   2  13        4.75        3.02      1.82 o 
 -12   2  13        5.37        6.89      1.77 o 
 -11   2  13        2.30       -0.69      1.39 o 
 -10   2  13        0.01       -1.10      1.10 o 
  -9   2  13        0.05       -0.44      1.12 o 
  -8   2  13        0.76       -0.21      0.85 o 
  -7   2  13       19.25       21.94      1.54 o 
  -6   2  13       53.04       57.93      2.16 o 
  -5   2  13      300.04      327.91      4.69 o 
  -4   2  13      131.90      135.70      2.99 o 
  -3   2  13       15.08       16.93      1.95 o 
  -2   2  13        0.01       -0.87      0.87 o 
  -1   2  13        1.72        3.89      1.04 o 
   0   2  13        0.01       -0.86      0.86 o 
   1   2  13        0.00        0.17      0.84 o 
   2   2  13       36.28       33.56      1.92 o 
   3   2  13        0.52        1.23      0.92 o 
   4   2  13        2.40        0.34      0.85 o 
   5   2  13        0.84       -0.14      0.86 o 
   6   2  13        0.80        1.65      1.01 o 
   7   2  13        6.82        9.39      1.56 o 
   8   2  13        4.47        4.46      1.20 o 
 -14   3  13       10.39       12.63      3.38 o 
 -13   3  13        8.06        8.27      1.99 o 
 -12   3  13        0.06        0.13      1.47 o 
 -11   3  13        0.68       -1.41      1.82 o 
 -10   3  13       25.35       20.54      1.88 o 
  -9   3  13        3.79        2.09      1.61 o 
  -8   3  13       86.23       88.81      3.05 o 
  -7   3  13       26.16       31.31      1.75 o 
  -6   3  13       59.99       67.48      2.29 o 
  -5   3  13       14.48       13.71      1.38 o 
  -4   3  13        3.76        4.44      1.09 o 
  -3   3  13        0.31       -0.82      0.82 o 
  -2   3  13       21.23       25.11      1.69 o 
  -1   3  13        4.87        4.99      1.11 o 
   0   3  13       16.60       17.13      1.50 o 
   1   3  13        1.32        0.85      0.98 o 
   2   3  13        8.74        5.94      1.14 o 
   3   3  13        1.56        0.34      0.92 o 
   4   3  13        2.88        4.80      1.17 o 
   5   3  13       11.92       13.52      1.48 o 
   6   3  13        6.29        6.40      1.28 o 
   7   3  13        9.79       10.92      1.45 o 
   8   3  13        0.00        0.76      1.20 o 
 -14   4  13        0.58       -2.18      2.18 o 
 -13   4  13        3.72        1.54      2.22 o 
 -12   4  13        6.61        8.14      2.89 o 
 -11   4  13        0.63       -1.72      1.72 o 
 -10   4  13        1.30       -0.36      1.78 o 
  -9   4  13        0.56       -0.24      1.98 o 
  -8   4  13       20.58       17.34      1.85 o 
  -7   4  13        0.36       -1.06      1.25 o 
  -6   4  13       10.85       16.89      1.62 o 
  -5   4  13       13.79       16.33      1.46 o 
  -4   4  13        6.03        4.22      1.11 o 
  -3   4  13        1.42       -0.11      0.93 o 
  -2   4  13       16.84       18.96      1.52 o 
  -1   4  13        7.82        7.34      1.26 o 
   0   4  13       42.57       47.18      2.10 o 
   1   4  13        4.58        1.91      1.09 o 
   2   4  13        0.32       -0.42      0.93 o 
   3   4  13        0.40        1.02      1.00 o 
   4   4  13        2.56        2.11      1.09 o 
   5   4  13        1.14        1.38      1.04 o 
   6   4  13        0.19        2.05      1.09 o 
   7   4  13        0.80        1.78      1.37 o 
 -13   5  13        0.66        2.63      2.41 o 
 -12   5  13        5.42        6.33      2.29 o 
 -11   5  13        0.81       -0.15      1.96 o 
 -10   5  13        2.53        1.92      1.98 o 
  -9   5  13        0.01       -1.71      1.71 o 
  -8   5  13       23.67       28.03      2.91 o 
  -7   5  13       19.82       23.56      2.67 o 
  -6   5  13        6.96        7.35      2.16 o 
  -5   5  13       13.32       17.87      1.81 o 
  -4   5  13        0.37        1.00      1.15 o 
  -3   5  13        6.34        7.50      1.45 o 
  -2   5  13       21.86       23.49      1.74 o 
  -1   5  13        5.98        4.81      1.25 o 
   0   5  13        2.72        1.28      1.10 o 
   1   5  13        0.05       -1.01      1.01 o 
   2   5  13       13.41       16.15      1.62 o 
   3   5  13       21.83       24.80      2.27 o 
   4   5  13        1.28        1.25      1.09 o 
   5   5  13        1.25        2.08      2.08 o 
   6   5  13        2.86        3.67      1.28 o 
 -12   6  13        7.76        5.40      4.08 o 
 -11   6  13        2.80        3.53      2.31 o 
 -10   6  13        1.45       -1.59      1.96 o 
  -9   6  13        2.09        1.49      2.06 o 
  -8   6  13        3.15        0.43      2.03 o 
  -7   6  13        0.48        2.02      2.04 o 
  -6   6  13        4.32        4.36      2.02 o 
  -5   6  13        2.54        1.48      1.23 o 
  -4   6  13        3.20        5.27      1.37 o 
  -3   6  13        1.59        0.70      1.29 o 
  -2   6  13        0.98        0.87      1.47 o 
  -1   6  13       20.27       28.68      3.02 o 
   0   6  13        9.10        8.23      2.20 o 
   1   6  13        6.54        6.53      1.58 o 
   2   6  13        9.72       12.31      1.83 o 
   3   6  13        0.33       -1.17      1.17 o 
   4   6  13        0.86        0.08      1.80 o 
   5   6  13        0.89        0.94      1.28 o 
 -10   7  13        1.50        1.52      2.20 o 
  -9   7  13       16.97       21.32      7.32 o 
  -8   7  13        6.13        2.13      2.66 o 
  -7   7  13        0.30       -2.09      2.09 o 
  -6   7  13        1.14        3.17      2.18 o 
  -5   7  13        0.53       -1.73      1.73 o 
  -4   7  13        5.58        5.38      1.44 o 
  -3   7  13        0.04       -1.45      1.45 o 
  -2   7  13       13.30       12.95      1.82 o 
  -1   7  13        0.57       -1.27      1.27 o 
   0   7  13        3.79        3.59      1.63 o 
   1   7  13        2.74       -0.02      1.34 o 
   2   7  13        1.33        2.66      1.68 o 
   3   7  13        0.17       -0.96      2.88 o 
  -8   8  13        2.84       -0.95      2.16 o 
  -7   8  13        3.81        2.63      2.27 o 
  -6   8  13       11.69       12.03      2.74 o 
  -5   8  13        0.42        1.06      2.16 o 
  -4   8  13        3.14       -3.11      3.36 o 
  -3   8  13        0.49        0.25      2.68 o 
  -2   8  13        5.47        4.74      2.51 o 
  -1   8  13        8.11        5.62      1.96 o 
   0   8  13        0.77       -1.06      1.53 o 
   1   8  13        0.00       -1.04      1.54 o 
 -14   0  14        0.61       -1.27      2.32 o 
 -13   0  14        0.09       -1.11      2.18 o 
 -12   0  14       14.66       11.25      2.74 o 
 -11   0  14        0.22       -2.01      2.01 o 
 -10   0  14       37.11       30.15      3.88 o 
  -9   0  14        8.17        7.44      1.74 o 
  -8   0  14       31.52       31.54      2.61 o 
  -7   0  14        2.92       -0.91      1.48 o 
  -6   0  14       24.19       18.27      2.23 o 
  -5   0  14       92.39       99.38      5.17 o 
  -4   0  14       38.77       41.26      2.96 o 
  -3   0  14       27.46       24.60      2.49 o 
  -2   0  14       84.44       85.43      3.54 o 
  -1   0  14        3.08        1.77      1.43 o 
   0   0  14       16.87       15.11      2.19 o 
   1   0  14        8.41        4.98      2.32 o 
   2   0  14       17.09       13.53      1.95 o 
   3   0  14        8.51        4.62      1.54 o 
   4   0  14       12.84        8.46      1.77 o 
   5   0  14        9.80        7.04      1.73 o 
   6   0  14        0.10        0.48      1.37 o 
   7   0  14        2.39        5.66      2.69 o 
 -14   1  14        0.01        0.06      1.66 o 
 -13   1  14        3.82        1.35      1.77 o 
 -12   1  14        2.03        7.77      7.17 o 
 -11   1  14       14.13       13.84      5.67 o 
 -10   1  14       41.83       47.96      6.04 o 
  -9   1  14       30.84       28.11      2.13 o 
  -8   1  14        4.87        4.81      1.16 o 
  -7   1  14        0.00       -0.94      0.94 o 
  -6   1  14       37.94       34.16      2.47 o 
  -5   1  14        0.03        1.27      1.05 o 
  -4   1  14       14.52       11.67      1.39 o 
  -3   1  14       35.04       31.15      2.36 o 
  -2   1  14        1.78        2.18      1.03 o 
  -1   1  14       27.79       29.69      1.84 o 
   0   1  14       20.40       19.03      1.60 o 
   1   1  14        0.12       -0.47      0.80 o 
   2   1  14        0.66        1.54      0.87 o 
   3   1  14        0.03        0.01      0.89 o 
   4   1  14        3.25        4.03      1.09 o 
   5   1  14        0.73        1.20      1.04 o 
   6   1  14        2.26        4.05      1.16 o 
   7   1  14       16.07       25.28      1.93 o 
 -14   2  14        0.47       -1.60      1.60 o 
 -13   2  14        0.14       -0.71      1.90 o 
 -12   2  14       14.58       15.39      2.65 o 
 -11   2  14        1.04        1.01      1.57 o 
 -10   2  14        0.02       -1.20      1.20 o 
  -9   2  14       10.10        9.53      1.65 o 
  -8   2  14        2.73        0.70      1.31 o 
  -7   2  14       74.56       76.01      2.42 o 
  -6   2  14        4.10        5.42      1.19 o 
  -5   2  14      128.86      136.71      3.33 o 
  -4   2  14        0.00       -0.21      0.97 o 
  -3   2  14       16.80       19.89      1.63 o 
  -2   2  14       11.21       15.00      1.90 o 
  -1   2  14        4.75        2.84      1.06 o 
   0   2  14        9.54        5.89      1.22 o 
   1   2  14       11.93       10.87      1.35 o 
   2   2  14        9.54        7.36      1.25 o 
   3   2  14        2.81        2.30      1.01 o 
   4   2  14       10.30       15.11      1.69 o 
   5   2  14        9.58       14.10      1.53 o 
   6   2  14        2.77        4.60      1.23 o 
   7   2  14        0.29        0.90      1.14 o 
 -13   3  14        0.02       -1.00      2.33 o 
 -12   3  14        0.00       -1.41      1.47 o 
 -11   3  14        4.10        0.44      4.10 o 
 -10   3  14        1.02       -1.15      1.69 o 
  -9   3  14       14.18       12.91      1.76 o 
  -8   3  14        9.99       11.00      1.69 o 
  -7   3  14       25.06       20.28      1.58 o 
  -6   3  14        6.65        8.81      1.33 o 
  -5   3  14        3.80        3.62      1.15 o 
  -4   3  14        1.94        2.39      1.14 o 
  -3   3  14        8.78       11.41      1.43 o 
  -2   3  14        3.91        2.31      1.77 o 
  -1   3  14        2.66        1.12      1.04 o 
   0   3  14       20.63       20.91      1.69 o 
   1   3  14       11.75       11.84      1.42 o 
   2   3  14        1.50        0.93      1.01 o 
   3   3  14        1.27        1.16      1.49 o 
   4   3  14        0.29        0.70      1.02 o 
   5   3  14       11.00       15.71      2.30 o 
   6   3  14        0.02        1.17      1.10 o 
 -13   4  14        1.15       -0.98      2.56 o 
 -12   4  14        0.06        0.73      2.31 o 
 -11   4  14        0.48       -3.85      3.85 o 
 -10   4  14        0.19       -1.75      1.89 o 
  -9   4  14        9.39        7.25      2.29 o 
  -8   4  14        9.42       10.98      3.57 o 
  -7   4  14      120.51      141.85      4.91 o 
  -6   4  14       19.27       19.30      1.66 o 
  -5   4  14        0.11       -0.98      0.98 o 
  -4   4  14        6.49        6.76      1.29 o 
  -3   4  14       26.78       33.51      2.01 o 
  -2   4  14        8.31        8.70      1.63 o 
  -1   4  14        8.56       10.17      1.84 o 
   0   4  14        0.52        0.40      1.09 o 
   1   4  14        4.30        5.06      1.27 o 
   2   4  14        1.82        1.94      1.14 o 
   3   4  14        1.17        1.48      1.41 o 
   4   4  14        5.58        5.86      1.35 o 
   5   4  14        8.57       12.25      1.56 o 
   6   4  14       26.77       30.62      2.14 o 
 -12   5  14        0.71       -1.20      7.06 o 
 -11   5  14        0.22        1.24      2.01 o 
 -10   5  14       12.63       12.08      4.19 o 
  -9   5  14       24.04       24.24      3.04 o 
  -8   5  14       17.74       19.32      3.23 o 
  -7   5  14        7.92        4.77      2.06 o 
  -6   5  14        0.02       -1.30      1.88 o 
  -5   5  14        0.01        0.64      1.76 o 
  -4   5  14        1.14        1.78      1.69 o 
  -3   5  14        0.52        0.42      1.25 o 
  -2   5  14       47.10       54.61      4.39 o 
  -1   5  14        9.27        6.37      1.37 o 
   0   5  14        0.36       -0.72      1.04 o 
   1   5  14        6.12        6.15      1.40 o 
   2   5  14        7.94        9.56      1.79 o 
   3   5  14        2.73        2.82      1.25 o 
   4   5  14        3.34        2.31      1.41 o 
   5   5  14       14.05       19.64      1.86 o 
 -11   6  14       12.26       18.44      5.81 o 
 -10   6  14        8.18        2.92      2.36 o 
  -9   6  14        1.54        1.23      2.23 o 
  -8   6  14        0.11       -1.04      2.09 o 
  -7   6  14        3.07        5.91      2.33 o 
  -6   6  14        1.06        1.38      2.12 o 
  -5   6  14        6.55        5.43      3.52 o 
  -4   6  14        1.12       -0.50      2.21 o 
  -3   6  14       15.37       16.48      2.00 o 
  -2   6  14        3.71        1.48      1.47 o 
  -1   6  14        7.17        7.00      1.68 o 
   0   6  14        0.23        0.48      1.39 o 
   1   6  14        0.87       -0.39      1.62 o 
   2   6  14        4.27        2.49      1.47 o 
   3   6  14        2.21       -0.16      1.45 o 
  -9   7  14        0.12       -0.87      2.29 o 
  -8   7  14       14.16       15.23      3.03 o 
  -7   7  14       29.78       34.49      3.45 o 
  -6   7  14        6.92        5.44      4.52 o 
  -5   7  14        1.19        4.48      2.23 o 
  -4   7  14        0.41       -0.01      1.30 o 
  -3   7  14       13.29       14.11      1.97 o 
  -2   7  14        0.61       -0.07      1.45 o 
  -1   7  14       10.57        9.30      1.79 o 
   0   7  14        1.73       -0.15      1.43 o 
   1   7  14        0.43       -1.07      1.37 o 
  -4   8  14        0.56       -3.16      3.16 o 
  -3   8  14        0.09       -1.49      1.49 o 
 -13   1  15        0.36       -0.03      1.66 o 
 -12   1  15        0.47       -1.75      1.95 o 
 -11   1  15        4.87        5.70      1.89 o 
 -10   1  15        0.01       -0.34      1.66 o 
  -9   1  15        0.09       -1.07      1.26 o 
  -8   1  15        0.41       -0.98      0.98 o 
  -7   1  15        2.15        0.96      1.09 o 
  -6   1  15        5.31        3.45      1.20 o 
  -5   1  15        2.85        2.99      1.46 o 
  -4   1  15        3.69        1.97      1.11 o 
  -3   1  15        0.90        1.62      1.06 o 
  -2   1  15        5.13        4.11      1.16 o 
  -1   1  15        0.88        0.14      0.96 o 
   0   1  15        0.28       -1.05      1.05 o 
   1   1  15        0.03        0.87      0.99 o 
   2   1  15        0.41        0.56      0.98 o 
   3   1  15        3.23        3.36      1.17 o 
   4   1  15        0.61        0.11      1.31 o 
   5   1  15       15.38       21.99      1.85 o 
   6   1  15        0.60        1.88      1.46 o 
 -13   2  15        0.40        0.76      1.74 o 
 -12   2  15        7.46        5.33      1.96 o 
 -11   2  15        0.34       -1.44      1.44 o 
 -10   2  15        3.75        2.36      1.43 o 
  -9   2  15        0.11       -0.86      1.39 o 
  -8   2  15        0.04        0.93      2.44 o 
  -7   2  15       28.04       28.32      1.88 o 
  -6   2  15       18.91       22.19      1.78 o 
  -5   2  15        0.11       -0.30      1.08 o 
  -4   2  15       93.87      103.67      2.91 o 
  -3   2  15        6.27        8.45      1.41 o 
  -2   2  15        6.59        6.51      1.31 o 
  -1   2  15       18.52       18.48      1.67 o 
   0   2  15        7.81        7.10      1.32 o 
   1   2  15        1.07       -0.76      0.95 o 
   2   2  15       24.88       26.13      1.91 o 
   3   2  15        7.81        7.06      1.31 o 
   4   2  15       12.28       18.86      1.77 o 
   5   2  15       15.07       17.32      1.98 o 
 -12   3  15        7.48        3.23      2.50 o 
 -11   3  15        0.62        1.34      1.63 o 
 -10   3  15        1.22       -0.68      1.88 o 
  -9   3  15        1.28       -0.59      2.40 o 
  -8   3  15       14.59       13.89      1.88 o 
  -7   3  15        2.34        3.70      1.24 o 
  -6   3  15       38.51       41.11      2.17 o 
  -5   3  15       35.99       38.09      2.11 o 
  -4   3  15       13.21       14.74      1.61 o 
  -3   3  15       42.26       47.74      2.31 o 
  -2   3  15        5.62        4.29      1.30 o 
  -1   3  15        0.19       -1.07      1.07 o 
   0   3  15       10.45       13.66      1.57 o 
   1   3  15        2.59        3.27      1.21 o 
   2   3  15        1.09        0.76      1.09 o 
   3   3  15        0.33        0.16      1.61 o 
   4   3  15        0.12       -1.04      1.04 o 
   5   3  15        2.36        5.80      1.40 o 
 -12   4  15        0.41       -0.65      2.60 o 
 -11   4  15        4.16        5.51      3.80 o 
 -10   4  15        8.71        6.51      2.38 o 
  -9   4  15       24.67       23.96      4.20 o 
  -8   4  15        2.68        2.99      2.13 o 
  -7   4  15       53.04       47.66      3.52 o 
  -6   4  15        1.57       -0.03      1.13 o 
  -5   4  15       28.29       28.46      2.59 o 
  -4   4  15       16.26       20.00      2.68 o 
  -3   4  15        0.82       -0.68      1.13 o 
  -2   4  15        3.52       -0.25      1.14 o 
  -1   4  15       19.41       25.37      1.94 o 
   0   4  15       43.74       46.84      3.18 o 
   1   4  15        8.82        8.20      1.74 o 
   2   4  15        0.37        2.40      1.20 o 
   3   4  15        3.30        2.31      1.48 o 
   4   4  15        1.66        3.07      1.36 o 
 -11   5  15       23.67       32.20      3.50 o 
 -10   5  15       12.97        9.84      5.85 o 
  -9   5  15        0.01       -1.57      2.16 o 
  -8   5  15        6.28        5.90      2.47 o 
  -7   5  15       12.82       13.21      2.65 o 
  -6   5  15       12.27       11.73      2.52 o 
  -5   5  15        8.85        8.99      1.73 o 
  -4   5  15        5.93        6.79      2.69 o 
  -3   5  15       22.24       22.58      2.19 o 
  -2   5  15        1.56        1.49      1.46 o 
  -1   5  15        0.19       -0.56      1.28 o 
   0   5  15        1.67        0.45      1.34 o 
   1   5  15        0.57        0.58      1.14 o 
   2   5  15        2.36        2.83      1.43 o 
   3   5  15        5.07        4.84      1.59 o 
  -9   6  15       45.32       49.43      4.09 o 
  -8   6  15       14.08       11.48      5.63 o 
  -7   6  15        5.33        3.47      3.86 o 
  -6   6  15        0.52       -1.10      2.40 o 
  -5   6  15        0.36       -2.02      2.02 o 
  -4   6  15        0.02       -1.24      1.24 o 
  -3   6  15        1.16       -0.01      1.39 o 
  -2   6  15        5.48        3.22      2.94 o 
  -1   6  15        1.71        1.45      1.53 o 
   0   6  15        0.57        0.04      1.42 o 
   1   6  15        0.03       -1.30      1.30 o 
  -6   7  15        1.15       -1.89      2.27 o 
  -5   7  15        2.84        3.78      2.33 o 
  -4   7  15        8.39        7.75      2.54 o 
  -3   7  15        0.17       -0.95      1.41 o 
  -2   7  15        0.09       -0.28      2.10 o 
 -12   0  16        0.20       -1.69      2.10 o 
 -11   0  16        5.60        1.76      2.71 o 
 -10   0  16        0.11        1.93      2.71 o 
  -9   0  16        0.38       -0.24      2.27 o 
  -8   0  16        2.34        3.07      2.26 o 
  -7   0  16       18.99       25.65      5.02 o 
  -6   0  16       49.67       66.67      3.66 o 
  -5   0  16        6.83        6.21      3.91 o 
  -4   0  16       46.94       54.16      4.53 o 
  -3   0  16       14.75       16.67      3.62 o 
  -2   0  16        0.57        1.08      1.55 o 
  -1   0  16        2.32        3.56      1.69 o 
   0   0  16       16.85       24.03      2.66 o 
   1   0  16        0.17        1.02      1.53 o 
   2   0  16       42.71       52.11      3.44 o 
   3   0  16       69.93       83.81      4.08 o 
   4   0  16       18.04       20.57      2.63 o 
 -12   1  16        0.98        3.18      1.89 o 
 -11   1  16        0.08       -0.21      1.73 o 
 -10   1  16        0.23       -0.52      1.63 o 
  -9   1  16        0.00       -0.87      1.41 o 
  -8   1  16        2.78        3.16      1.29 o 
  -7   1  16        7.15        6.66      1.44 o 
  -6   1  16        1.21       -0.49      1.30 o 
  -5   1  16       11.23        9.46      1.47 o 
  -4   1  16        1.23        1.69      1.23 o 
  -3   1  16        1.86        1.12      1.35 o 
  -2   1  16       10.54       12.61      1.70 o 
  -1   1  16        6.50        7.55      1.40 o 
   0   1  16        0.89       -0.01      1.10 o 
   1   1  16        6.70        7.97      1.39 o 
   2   1  16        0.24        0.79      1.10 o 
   3   1  16        0.08       -1.01      1.22 o 
   4   1  16        6.03        9.13      1.63 o 
 -12   2  16        3.49        2.73      1.85 o 
 -11   2  16        0.61       -1.00      1.67 o 
 -10   2  16        0.98        1.44      1.55 o 
  -9   2  16        0.53       -1.38      1.38 o 
  -8   2  16        2.11        1.42      1.55 o 
  -7   2  16       13.83       14.51      1.62 o 
  -6   2  16        9.63       11.88      1.78 o 
  -5   2  16        6.34        7.46      1.43 o 
  -4   2  16        1.36        0.50      1.15 o 
  -3   2  16        5.51        6.15      1.39 o 
  -2   2  16       27.70       28.11      1.97 o 
  -1   2  16        3.60        2.96      1.28 o 
   0   2  16        2.59        6.41      1.60 o 
   1   2  16        3.25        2.10      1.25 o 
   2   2  16        3.67        5.37      1.35 o 
   3   2  16        5.05        6.99      1.46 o 
 -11   3  16        8.75       13.53      3.55 o 
 -10   3  16        0.32       -0.68      1.52 o 
  -9   3  16        2.90        1.96      1.58 o 
  -8   3  16        0.37       -1.39      1.39 o 
  -7   3  16        2.79        2.23      1.60 o 
  -6   3  16        0.53       -0.33      1.15 o 
  -5   3  16       17.21       17.45      1.74 o 
  -4   3  16        5.91        9.84      1.75 o 
  -3   3  16        1.01       -0.87      1.13 o 
  -2   3  16        1.85        0.48      1.15 o 
  -1   3  16        2.08        0.79      1.17 o 
   0   3  16        5.60        6.90      1.46 o 
   1   3  16        1.53        2.29      1.28 o 
   2   3  16        0.56        0.14      1.16 o 
   3   3  16       20.30       26.03      2.05 o 
 -10   4  16        0.57       -0.23      2.20 o 
  -9   4  16       33.44       31.92      6.77 o 
  -8   4  16        3.47        0.20      3.43 o 
  -7   4  16       30.84       31.67      7.54 o 
  -6   4  16       19.24       19.61      2.05 o 
  -5   4  16        1.33        0.43      1.52 o 
  -4   4  16        1.88        1.16      1.25 o 
  -3   4  16        1.38        0.15      1.22 o 
  -2   4  16        4.75        2.76      1.30 o 
  -1   4  16        3.79        2.53      1.28 o 
   0   4  16        0.13       -1.08      1.08 o 
   1   4  16        0.85        0.41      1.19 o 
   2   4  16        0.08       -1.15      1.15 o 
  -9   5  16       22.05       27.78      4.02 o 
  -8   5  16        3.14        3.63      2.35 o 
  -7   5  16       21.48       15.90      2.85 o 
  -6   5  16        0.80        0.02      2.20 o 
  -5   5  16        0.00       -1.38      1.38 o 
  -4   5  16        0.90       -0.20      1.38 o 
  -3   5  16        3.92        2.19      1.50 o 
  -2   5  16        0.12       -1.31      1.31 o 
  -1   5  16        3.76        3.03      1.54 o 
   0   5  16        0.02       -0.84      1.21 o 
  -6   6  16        1.42       -1.54      3.40 o 
  -5   6  16        0.19       -1.67      2.18 o 
  -4   6  16        1.71       -0.01      1.55 o 
  -3   6  16        0.76       -0.64      1.50 o 
 -10   1  17        0.14       -1.17      2.87 o 
  -9   1  17        3.91        1.51      1.56 o 
  -8   1  17        2.83        3.71      1.39 o 
  -7   1  17        0.76       -0.76      1.16 o 
  -6   1  17       11.51       11.54      1.57 o 
  -5   1  17        0.40       -0.89      1.15 o 
  -4   1  17        4.65        4.16      1.41 o 
  -3   1  17        1.01       -0.78      1.15 o 
  -2   1  17        7.69        8.81      1.51 o 
  -1   1  17        6.20        7.48      1.47 o 
   0   1  17        1.44        1.41      1.17 o 
   1   1  17        1.45        0.85      1.14 o 
   2   1  17        0.33       -0.02      1.42 o 
 -10   2  17        0.72        0.05      1.89 o 
  -9   2  17        0.35       -1.40      1.40 o 
  -8   2  17        6.17        9.23      1.89 o 
  -7   2  17        6.45        7.71      1.50 o 
  -6   2  17        1.08        0.68      1.21 o 
  -5   2  17        1.95        0.39      1.22 o 
  -4   2  17        0.64        1.90      1.27 o 
  -3   2  17        1.52        0.39      1.20 o 
  -2   2  17        1.37        1.27      1.22 o 
  -1   2  17        1.95        1.43      1.27 o 
   0   2  17        2.55        4.04      1.49 o 
   1   2  17        9.82       12.89      1.70 o 
  -9   3  17        1.45       -0.33      1.66 o 
  -8   3  17        1.08        0.10      1.65 o 
  -7   3  17        2.71        3.41      1.73 o 
  -6   3  17        0.86       -1.58      1.59 o 
  -5   3  17       15.70       15.57      1.78 o 
  -4   3  17        0.00        1.00      1.28 o 
  -3   3  17        2.03        2.18      1.29 o 
  -2   3  17        1.17       -0.07      1.80 o 
  -1   3  17        0.15        1.05      1.23 o 
   0   3  17        2.00        2.86      1.29 o 
  -8   4  17        0.00       -2.05      2.05 o 
  -7   4  17        0.62       -2.07      2.07 o 
  -6   4  17        2.57       -0.87      2.14 o 
  -5   4  17        0.12       -1.31      1.31 o 
  -4   4  17        4.88        4.05      1.44 o 
  -3   4  17        2.10        0.63      1.34 o 
  -2   4  17        0.75       -0.68      1.24 o 
  -1   4  17        0.00       -0.61      1.34 o 
  -8   0  18        4.00        3.77      2.09 o 
  -7   0  18        6.37        7.37      2.20 o 
  -6   0  18        2.04        3.95      2.11 o 
  -5   0  18        4.08        1.41      1.96 o 
  -4   0  18       30.64       34.37      3.35 o 
  -3   0  18        9.53        9.37      3.77 o 
  -2   0  18        3.70        2.72      1.99 o 
  -1   0  18        2.28        1.82      1.88 o 
  -8   1  18        5.06        7.57      1.90 o 
  -7   1  18       20.42       24.17      2.05 o 
  -6   1  18        0.03       -1.23      1.23 o 
  -5   1  18        2.04        1.26      1.28 o 
  -4   1  18        6.51        5.47      1.44 o 
  -3   1  18        0.90        0.68      1.28 o 
  -2   1  18        9.36       15.36      1.80 o 
  -7   2  18        0.85       -0.82      1.74 o 
  -6   2  18        1.31       -0.30      1.30 o 
  -5   2  18        9.36        8.84      1.64 o 
  -4   2  18        2.52        2.62      1.38 o 
  -3   2  18        3.84        2.68      1.35 o 
  -2   2  18        1.96        2.86      2.13 o 
                                                 
